# Supplementary material for: 1-(2,6-Dichloro­benzo­yl)-3-(3,5-dichloro­phen­yl)thio­urea
Source: Acta Crystallogr Sect E Struct Rep Online. 2008 Dec 20;65(Pt 1):o177. doi: 10.1107/S1600536808042736 (PMC2968087; doi:10.1107/S1600536808042736)
Supplement: Supplementary file 2 [file e-65-0o177-Isup2.hkl]

# 
# h,k,l, Fc-squared, Fo-squared, sigma(Fo-squared) and status flag 
# 
data_I
_shelx_title ' rauf22 in P2(1)/c' 
_shelx_refln_list_code          4 
_shelx_F_calc_maximum      224.14 
_exptl_crystal_F_000       792.00 
_reflns_d_resolution_high  0.7686 
 
loop_ 
 _symmetry_equiv_pos_as_xyz 
 'x, y, z' 
 '-x, y+1/2, -z+1/2' 
 '-x, -y, -z' 
 'x, -y-1/2, z-1/2' 
 
_cell_length_a    14.7737 
_cell_length_b    10.3744 
_cell_length_c    10.6935 
_cell_angle_alpha  90.000 
_cell_angle_beta   97.250 
_cell_angle_gamma  90.000 
 
_shelx_F_squared_multiplier     1.000 
 
loop_ 
 _refln_index_h 
 _refln_index_k 
 _refln_index_l 
 _refln_F_squared_calc 
 _refln_F_squared_meas 
 _refln_F_squared_sigma 
 _refln_observed_status 
   3   0   0    17209.18    14202.33    650.84 o 
   4   0   0     6040.05     5394.81    175.79 o 
   5   0   0     2459.50     2223.88     47.82 o 
   6   0   0     3760.63     3623.38    146.34 o 
   7   0   0    43460.46    44651.51   2543.46 o 
   8   0   0     2262.85     2236.85     33.90 o 
   9   0   0      849.97      756.65     14.00 o 
  10   0   0      366.58      335.59      7.84 o 
  11   0   0       21.82       28.86      3.93 o 
  12   0   0      209.23      213.12      6.20 o 
  13   0   0      612.54      601.70     20.33 o 
  14   0   0      137.77      184.38      9.87 o 
  15   0   0      233.01      249.04      6.41 o 
  16   0   0      115.55      124.26      6.63 o 
  17   0   0      260.81      256.43     26.32 o 
  18   0   0      272.41      266.59      9.98 o 
  19   0   0      393.91      335.18     38.90 o 
   3   1   0     3367.14     2823.98     30.63 o 
   4   1   0       99.60       68.89      3.11 o 
   5   1   0     2835.78     2559.29     53.85 o 
   6   1   0        1.34        3.13      1.76 o 
   7   1   0     3971.25     4046.34     59.80 o 
   8   1   0       60.19       76.99      3.33 o 
   9   1   0     2268.66     2211.31     54.32 o 
  10   1   0      618.70      631.46     13.46 o 
  11   1   0      439.50      432.40     12.19 o 
  12   1   0     2599.25     2641.46     40.07 o 
  13   1   0       39.35       35.10      3.35 o 
  14   1   0     1267.47     1100.22     13.25 o 
  15   1   0      253.72      239.47      8.18 o 
  16   1   0      505.84      506.72      8.60 o 
  17   1   0       18.02       19.42      5.29 o 
  18   1   0      150.52      162.41      5.94 o 
   0   2   0     4195.47     3401.45    108.92 o 
   1   2   0      198.65      163.79      8.12 o 
   2   2   0       18.00       11.69      2.98 o 
   3   2   0     3551.89     3101.95     73.51 o 
   4   2   0     1862.91     1708.46     40.87 o 
   5   2   0     3383.32     3236.84     58.33 o 
   6   2   0      117.41       92.07      3.08 o 
   7   2   0        2.68        7.58      2.72 o 
   8   2   0      152.46      154.08      3.73 o 
   9   2   0        7.12        6.41      2.92 o 
  10   2   0       86.30       83.59      3.78 o 
  11   2   0      188.08      183.19      4.88 o 
  12   2   0       90.75       68.43      4.72 o 
  13   2   0       96.28       99.66      5.63 o 
  14   2   0      740.70      697.61     14.57 o 
  15   2   0       39.81       37.33      3.81 o 
  16   2   0      637.22      639.00      7.04 o 
  17   2   0        1.46       -3.88      4.89 o 
  18   2   0       72.80       81.55      5.28 o 
   1   3   0     3160.97     2828.93     72.67 o 
   2   3   0     9485.44     8280.69    241.91 o 
   3   3   0     2058.90     1876.16     50.14 o 
   4   3   0        5.41        7.02      2.60 o 
   5   3   0      636.39      589.86     17.18 o 
   6   3   0      398.99      386.94      7.22 o 
   7   3   0     4626.58     4880.29     64.84 o 
   8   3   0      476.33      477.24      7.46 o 
   9   3   0     1318.10     1343.46     12.14 o 
  10   3   0     2960.27     3017.12     46.11 o 
  11   3   0      374.50      372.09      8.88 o 
  12   3   0     2821.50     2927.94     51.68 o 
  13   3   0        5.55       11.95      4.09 o 
  14   3   0      311.23      280.85      7.08 o 
  15   3   0       46.34       46.79      4.53 o 
  16   3   0      112.04      136.45      7.16 o 
  17   3   0        6.50       13.16      4.91 o 
  18   3   0      168.55      165.89      6.20 o 
   0   4   0     8601.43     7720.48     63.82 o 
   1   4   0      200.56      181.89      6.14 o 
   2   4   0    10482.24     9875.12     60.04 o 
   3   4   0     3780.32     3747.22     96.22 o 
   4   4   0        4.80        4.01      4.77 o 
   5   4   0      510.48      492.00      7.01 o 
   6   4   0      758.84      738.09      9.36 o 
   7   4   0      458.19      578.48     10.68 o 
   8   4   0        0.21        2.42      2.95 o 
   9   4   0     5057.80     5074.92     74.84 o 
  10   4   0     1044.70     1023.13     16.17 o 
  11   4   0        1.77        1.59      3.24 o 
  12   4   0       10.48       12.52      3.65 o 
  13   4   0      519.98      516.90      8.91 o 
  14   4   0      253.30      232.29      6.32 o 
  15   4   0      123.64      128.57      5.02 o 
  16   4   0       36.36       40.48      5.04 o 
  17   4   0        2.86        4.08      4.68 o 
  18   4   0       17.98       29.37      6.05 o 
   1   5   0     1455.34     1439.04     15.72 o 
   2   5   0     6130.41     5734.59    108.20 o 
   3   5   0      378.40      466.50     10.44 o 
   4   5   0     3739.49     3859.23    117.48 o 
   5   5   0     6106.24     6118.31     64.55 o 
   6   5   0      232.07      208.97      5.24 o 
   7   5   0     1206.15     1210.70     20.38 o 
   8   5   0     1041.38     1009.88      8.58 o 
   9   5   0     1154.73     1128.98     23.95 o 
  10   5   0      318.95      310.26      7.24 o 
  11   5   0     2003.97     2071.06     43.27 o 
  12   5   0     1592.57     1550.35     24.35 o 
  13   5   0      122.01      123.06      4.44 o 
  14   5   0        0.42        0.81      4.33 o 
  15   5   0      156.32      161.99      5.90 o 
  16   5   0      386.95      388.12      8.27 o 
  17   5   0       79.99       88.02      5.76 o 
   0   6   0      127.44      133.66      7.92 o 
   1   6   0      218.20      220.83      6.61 o 
   2   6   0     2046.85     2056.73    136.65 o 
   3   6   0      756.67      793.65     17.06 o 
   4   6   0      609.45      565.03     23.99 o 
   5   6   0     2493.44     2585.08    184.05 o 
   6   6   0      168.94      159.82      7.56 o 
   7   6   0     5241.79     5331.39     24.05 o 
   8   6   0      416.45      425.85      8.38 o 
   9   6   0     1615.78     1615.24     37.82 o 
  10   6   0     3909.91     4106.49     88.62 o 
  11   6   0     1508.36     1555.35     18.90 o 
  12   6   0      242.29      245.45      5.47 o 
  13   6   0       25.47       37.28      5.91 o 
  14   6   0     4059.34     4300.82     52.52 o 
  15   6   0       12.31       16.74      5.24 o 
  16   6   0      141.70      120.63      6.05 o 
  17   6   0     1625.25     1588.59     42.71 o 
   1   7   0      530.26      569.49      9.79 o 
   2   7   0     2168.51     2367.00    136.76 o 
   3   7   0       44.75       63.87      6.45 o 
   4   7   0      228.92      232.30     10.19 o 
   5   7   0      273.21      286.18      8.48 o 
   6   7   0       10.38       15.66      6.50 o 
   7   7   0     1129.79     1138.03     32.40 o 
   8   7   0      431.05      465.14      7.81 o 
   9   7   0       30.89       39.11      5.30 o 
  10   7   0       23.75       26.35      4.89 o 
  11   7   0       23.81       38.21      7.32 o 
  12   7   0     1351.88     1450.61     32.71 o 
  13   7   0       55.00       65.36      5.27 o 
  14   7   0       28.87       29.28      5.15 o 
  15   7   0       21.57       24.58      5.65 o 
  16   7   0      105.94      108.35      6.55 o 
   0   8   0      277.47      293.45     14.23 o 
   1   8   0      548.63      533.86      9.59 o 
   2   8   0      112.17      118.22      7.36 o 
   3   8   0       65.84       79.04      6.20 o 
   4   8   0        0.02        3.50      6.65 o 
   5   8   0      311.79      319.93     19.73 o 
   6   8   0       78.93       75.64      7.44 o 
   7   8   0      429.62      435.13     13.46 o 
   8   8   0      235.36      254.05      6.07 o 
   9   8   0      248.56      232.24     20.63 o 
  10   8   0     1312.64     1333.45     17.37 o 
  11   8   0       67.21       62.13      5.53 o 
  12   8   0       52.45       54.74      6.10 o 
  13   8   0        1.09        4.83      5.80 o 
  14   8   0       53.39       59.63      6.16 o 
  15   8   0       45.67       45.71      6.17 o 
   1   9   0      698.30      727.51     12.58 o 
   2   9   0     2796.63     2950.53     69.91 o 
   3   9   0        2.60        8.83      7.71 o 
   4   9   0     2482.37     2626.49    218.08 o 
   5   9   0      294.38      263.05     18.91 o 
   6   9   0      663.18      705.05     55.44 o 
   7   9   0     1440.69     1536.03     53.03 o 
   8   9   0      258.80      265.07     11.50 o 
   9   9   0       16.46       28.34      5.30 o 
  10   9   0      214.76      251.95     21.07 o 
  11   9   0      827.76      925.87     16.31 o 
  12   9   0     1454.59     1450.35     17.34 o 
  13   9   0      173.79      173.85      7.55 o 
  14   9   0        3.62        8.77      5.61 o 
   0  10   0      330.69      346.41     13.59 o 
   1  10   0      217.57      228.16      9.70 o 
   2  10   0        0.02        4.60      7.83 o 
   3  10   0       21.39       22.75      9.95 o 
   4  10   0      227.36      242.29     10.01 o 
   5  10   0      549.27      570.65     33.72 o 
   6  10   0      353.99      344.27     11.64 o 
   7  10   0      144.04      142.78     12.62 o 
   8  10   0      427.37      413.52     21.55 o 
   9  10   0       43.52       50.18      8.96 o 
  10  10   0      376.91      397.40      8.49 o 
  11  10   0      529.69      557.03     14.08 o 
  12  10   0       44.49       33.52      7.60 o 
   1  11   0       16.05       19.54     10.49 o 
   2  11   0       83.67       93.80     11.29 o 
   3  11   0        2.55        5.56      9.09 o 
   4  11   0        4.72        6.13      8.20 o 
   5  11   0      405.06      416.69     18.09 o 
   6  11   0        8.62       15.11      5.52 o 
   7  11   0        5.07        8.91      6.17 o 
   8  11   0      476.84      453.45      9.10 o 
   9  11   0      634.96      622.07     26.07 o 
  10  11   0       63.63       71.21      8.71 o 
  11  11   0       47.78       56.29     15.07 o 
   0  12   0      558.26      539.42     30.13 o 
   1  12   0      119.64      112.71     12.45 o 
   2  12   0      229.84      251.04     12.33 o 
   3  12   0      369.50      354.37     13.41 o 
   4  12   0      214.43      204.97     12.04 o 
   5  12   0     1004.56      964.30     28.14 o 
   6  12   0        6.77        9.64      7.87 o 
   7  12   0        0.90       15.68      8.22 o 
   8  12   0      357.02      341.27      9.18 o 
   1  13   0       40.54       36.10     18.89 o 
   2  13   0      244.45      239.97     13.57 o 
   3  13   0        1.03       -0.95     12.06 o 
   4  13   0      393.97      399.52     13.95 o 
   5  13   0      128.08      132.77     19.30 o 
 -19   1   1      277.78      284.69      7.60 o 
 -18   1   1       99.97       94.57      5.33 o 
 -17   1   1      137.41      119.81      4.46 o 
 -16   1   1       46.42       65.20      4.59 o 
 -15   1   1      349.22      353.57      7.86 o 
 -14   1   1     2470.22     2298.97     27.56 o 
 -13   1   1      398.22      361.25      8.51 o 
 -12   1   1     1115.69     1120.95     24.21 o 
 -11   1   1      215.09      244.85      6.97 o 
 -10   1   1     2101.08     1956.10     41.66 o 
  -9   1   1     1113.58     1115.07     10.50 o 
  -8   1   1      604.91      521.49     10.25 o 
  -7   1   1     4278.08     3775.86     35.67 o 
  -6   1   1      604.94      575.59      9.06 o 
  -5   1   1     4623.50     4005.46     39.36 o 
  -4   1   1     4359.91     4011.08     24.30 o 
  -3   1   1     2581.50     2269.03     38.75 o 
  -2   1   1     1275.12     1143.92     29.76 o 
   2   1   1     1653.18     1480.74     42.92 o 
   3   1   1     2722.40     2443.82     18.92 o 
   4   1   1     4363.35     3890.12     42.16 o 
   5   1   1      197.14      157.45      3.22 o 
   6   1   1     3685.75     3355.74     48.22 o 
   7   1   1        3.58        5.12      2.60 o 
   8   1   1      641.92      587.24     16.27 o 
   9   1   1     2403.79     2252.00     39.75 o 
  10   1   1      473.08      457.98      7.89 o 
  11   1   1      504.15      487.49      7.54 o 
  12   1   1     3505.86     3453.29     50.70 o 
  13   1   1        7.13       13.71      4.22 o 
  14   1   1      682.60      736.61     15.04 o 
  15   1   1      621.20      588.02     19.68 o 
  16   1   1      112.92      108.19      5.45 o 
  17   1   1      949.80      991.37     32.51 o 
  18   1   1      109.76      123.69      6.01 o 
 -18   2   1      698.20      680.34     13.18 o 
 -17   2   1     2172.78     2156.53     34.25 o 
 -16   2   1      100.66      107.33      5.60 o 
 -15   2   1     2088.96     2083.00     47.61 o 
 -14   2   1      133.32      163.62      5.27 o 
 -13   2   1      217.94      232.22      4.84 o 
 -12   2   1     2262.63     2361.94     44.65 o 
 -11   2   1     1013.28      950.28     13.85 o 
 -10   2   1      477.71      444.74     11.09 o 
  -9   2   1      837.75      853.08     13.85 o 
  -8   2   1     2592.89     2223.66     40.99 o 
  -7   2   1      382.65      460.22     42.36 o 
  -6   2   1     1424.10     1330.75     34.79 o 
  -5   2   1     4575.47     4146.80     98.99 o 
  -4   2   1     7257.24     6555.09    111.81 o 
  -3   2   1     1575.72     1427.84     14.78 o 
  -2   2   1     1630.82     1477.48     15.32 o 
  -1   2   1     3545.20     3091.23    124.52 o 
   0   2   1    10923.19    10595.23    237.20 o 
   1   2   1     4690.73     4194.24    135.37 o 
   2   2   1     1789.79     1701.90     39.42 o 
   3   2   1    16266.84    16323.47    144.41 o 
   4   2   1     3167.02     2869.43     72.07 o 
   5   2   1     4554.35     4405.51     98.01 o 
   6   2   1       18.24        8.55      1.96 o 
   7   2   1     6068.65     6472.44     86.05 o 
   8   2   1      530.76      507.04      5.49 o 
   9   2   1      203.95      191.22      7.22 o 
  10   2   1      897.72      920.67     15.13 o 
  11   2   1     2021.01     2017.65     37.63 o 
  12   2   1      212.48      270.95     25.31 o 
  13   2   1     1273.66     1279.52     16.78 o 
  14   2   1      261.46      290.42      5.38 o 
  15   2   1       71.17       73.51      4.05 o 
  16   2   1      977.09      955.54     25.44 o 
  17   2   1        0.03        5.72      5.40 o 
  18   2   1        1.63        3.13      4.77 o 
 -18   3   1      147.64      144.00      7.27 o 
 -17   3   1      370.23      370.42      8.41 o 
 -16   3   1      335.04      342.72     11.99 o 
 -15   3   1      709.03      719.99      9.55 o 
 -14   3   1      229.94      265.13      5.44 o 
 -13   3   1     2028.67     2063.24     23.59 o 
 -12   3   1      414.48      409.75      8.68 o 
 -11   3   1       39.62       39.92      3.91 o 
 -10   3   1      433.77      407.60      9.76 o 
  -9   3   1     1892.17     1842.22     28.50 o 
  -8   3   1     4525.08     4353.53     75.99 o 
  -7   3   1     1668.97     1622.41     24.49 o 
  -6   3   1     9903.04     9310.54    168.55 o 
  -5   3   1      802.85      873.27     17.10 o 
  -4   3   1       56.83       39.53      2.72 o 
  -3   3   1     2594.87     2293.32     46.54 o 
  -2   3   1     1446.34     1207.29     31.97 o 
  -1   3   1     5524.85     5133.25    160.79 o 
   0   3   1     2685.71     2488.17     22.54 o 
   1   3   1    13903.04    13676.59    601.06 o 
   2   3   1       42.36       33.23      3.01 o 
   3   3   1     2657.06     2399.25     54.83 o 
   4   3   1     8623.92     8467.27     38.38 o 
   5   3   1      359.79      299.89     12.39 o 
   6   3   1     2074.20     1965.49     22.66 o 
   7   3   1      928.45      905.92     18.27 o 
   8   3   1     4926.62     4991.76    143.12 o 
   9   3   1        2.82        4.74      2.79 o 
  10   3   1     2738.10     2679.72     57.23 o 
  11   3   1     3329.88     3300.10     76.52 o 
  12   3   1        0.12        4.05      3.60 o 
  13   3   1     2047.94     1850.44    166.13 o 
  14   3   1      551.11      507.52     14.23 o 
  15   3   1      726.47      752.78      7.42 o 
  16   3   1      126.91      113.87      5.94 o 
  17   3   1      335.12      369.11      6.26 o 
  18   3   1      302.88      320.65      9.43 o 
 -18   4   1       51.10       57.74      5.33 o 
 -17   4   1      380.54      374.87      6.43 o 
 -16   4   1       25.65       30.19      4.48 o 
 -15   4   1       95.56       92.25      4.60 o 
 -14   4   1       84.06      105.02      5.11 o 
 -13   4   1        1.20       10.30      4.03 o 
 -12   4   1      827.85      825.04     18.26 o 
 -11   4   1     2219.78     2224.51     41.43 o 
 -10   4   1      344.74      350.74     10.07 o 
  -9   4   1      138.56      139.62      4.51 o 
  -8   4   1      133.57      116.94      3.84 o 
  -7   4   1       83.61       80.95      3.92 o 
  -6   4   1      497.05      497.96     13.48 o 
  -5   4   1      151.04      144.33      4.65 o 
  -4   4   1     3716.80     3695.84     87.08 o 
  -3   4   1     4720.37     4889.45     85.03 o 
  -2   4   1      298.03      282.72      7.34 o 
  -1   4   1     1658.89     1509.79     20.51 o 
   0   4   1      934.51      904.10     27.41 o 
   1   4   1       52.10       51.93      3.98 o 
   2   4   1     3745.21     3663.58     81.05 o 
   3   4   1     1106.50     1142.05     48.37 o 
   4   4   1     1681.46     1660.60     40.00 o 
   5   4   1      509.36      463.65     10.66 o 
   6   4   1     1598.71     1538.75     44.34 o 
   7   4   1     1663.21     1608.40     21.89 o 
   8   4   1      112.86      106.80      4.15 o 
   9   4   1       27.64       28.73      3.11 o 
  10   4   1     2201.77     2107.57     49.15 o 
  11   4   1      654.60      654.58     10.38 o 
  12   4   1       72.88       73.54      4.24 o 
  13   4   1       96.02      101.92      4.39 o 
  14   4   1      257.26      263.29     18.33 o 
  15   4   1       68.77       67.54      5.38 o 
  16   4   1      275.21      284.24      5.74 o 
  17   4   1      490.55      467.57      9.18 o 
 -17   5   1       23.76       25.95      5.45 o 
 -16   5   1       19.23       20.62      4.62 o 
 -15   5   1      165.62      163.04      5.43 o 
 -14   5   1        1.28        2.56      4.56 o 
 -13   5   1      655.73      673.49      7.13 o 
 -12   5   1      734.24      736.74     27.12 o 
 -11   5   1      112.86      122.80      5.26 o 
 -10   5   1     1589.94     1605.36     27.11 o 
  -9   5   1      219.62      232.77      5.03 o 
  -8   5   1      417.17      421.26      6.20 o 
  -7   5   1     2020.62     2069.16     15.29 o 
  -6   5   1       57.68       88.89      6.59 o 
  -5   5   1    10353.33    10370.49     92.62 o 
  -4   5   1      351.88      447.36      6.93 o 
  -3   5   1      647.33      617.09     11.71 o 
  -2   5   1       21.73       16.76      3.75 o 
  -1   5   1       97.36       67.44      4.09 o 
   0   5   1      212.89      186.98      5.70 o 
   1   5   1      104.90       99.97      4.96 o 
   2   5   1      965.42      834.06     34.65 o 
   3   5   1     5516.15     5751.90    304.07 o 
   4   5   1     3865.56     3936.40     62.71 o 
   5   5   1      739.95      823.83     11.54 o 
   6   5   1      128.06      141.69      5.85 o 
   7   5   1     1181.34     1125.22     15.82 o 
   8   5   1      290.59      291.53      6.56 o 
   9   5   1      491.59      517.03     16.44 o 
  10   5   1     4086.73     4172.98     32.56 o 
  11   5   1      183.25      187.63      6.31 o 
  12   5   1       45.86       54.93      3.84 o 
  13   5   1      184.69      183.79      5.33 o 
  14   5   1      215.53      231.19      7.93 o 
  15   5   1        0.00        5.81      4.97 o 
  16   5   1      264.06      283.93      6.54 o 
  17   5   1       31.12       41.28      6.18 o 
 -17   6   1      600.27      585.44     29.37 o 
 -16   6   1      210.41      232.63      6.87 o 
 -15   6   1      125.80      115.17      5.66 o 
 -14   6   1       35.97       42.00      5.91 o 
 -13   6   1      136.46      135.91      6.28 o 
 -12   6   1       60.11       67.10      4.54 o 
 -11   6   1      900.27      958.87     29.67 o 
 -10   6   1     1423.00     1432.71     13.86 o 
  -9   6   1     1440.03     1536.24     28.82 o 
  -8   6   1       70.25       75.18      4.77 o 
  -7   6   1        0.55        9.60      3.93 o 
  -6   6   1      462.25      482.21      7.37 o 
  -5   6   1     1223.14     1287.16     43.50 o 
  -4   6   1       43.39       70.51      6.67 o 
  -3   6   1      509.68      572.74     16.67 o 
  -2   6   1     2319.08     2460.13     54.54 o 
  -1   6   1      113.58      129.75      5.88 o 
   0   6   1      370.61      376.09      7.80 o 
   1   6   1      287.16      332.14      7.83 o 
   2   6   1     1725.65     1655.26     18.75 o 
   3   6   1       11.00        9.87      5.37 o 
   4   6   1       74.85       59.46      5.52 o 
   5   6   1      712.68      666.62     54.54 o 
   6   6   1        5.16        3.79      4.24 o 
   7   6   1        7.88        6.92      6.11 o 
   8   6   1      114.45      114.74      4.66 o 
   9   6   1      598.09      569.86     21.21 o 
  10   6   1      939.06      942.91     16.79 o 
  11   6   1        0.10        5.97      4.62 o 
  12   6   1      780.03      786.21     24.25 o 
  13   6   1       92.08       97.17      6.14 o 
  14   6   1        0.52        6.78      5.13 o 
  15   6   1      173.17      159.47      6.81 o 
  16   6   1       87.97       97.08      6.60 o 
 -16   7   1       18.25       18.39      5.65 o 
 -15   7   1      559.39      575.64     14.67 o 
 -14   7   1      342.41      358.68     13.62 o 
 -13   7   1      139.98      143.60      6.87 o 
 -12   7   1       33.05       42.35      5.26 o 
 -11   7   1      824.13      825.71     14.71 o 
 -10   7   1      553.08      583.84     15.03 o 
  -9   7   1        3.66        5.61      4.83 o 
  -8   7   1       11.69       10.28      5.67 o 
  -7   7   1       24.66       34.16      5.04 o 
  -6   7   1      818.42      763.69     20.62 o 
  -5   7   1      978.84     1028.24     23.73 o 
  -4   7   1     1072.09     1093.06     21.35 o 
  -3   7   1       55.90       69.33      6.52 o 
  -2   7   1     2028.44     2057.84     26.12 o 
  -1   7   1      135.46      130.30      5.67 o 
   0   7   1     1673.09     1716.39     15.96 o 
   1   7   1     1094.48     1047.84     20.66 o 
   2   7   1       43.67       51.22      6.36 o 
   3   7   1       63.69       54.60      7.55 o 
   4   7   1      211.89      188.35      7.59 o 
   5   7   1      858.80      824.13     48.40 o 
   6   7   1      118.36      117.54      8.51 o 
   7   7   1     1696.16     1657.82     15.46 o 
   8   7   1       68.84       72.62      5.22 o 
   9   7   1     1419.96     1422.07     54.29 o 
  10   7   1      119.13      129.65      5.24 o 
  11   7   1      795.51      807.33      7.82 o 
  12   7   1        1.55        8.64      4.73 o 
  13   7   1       68.29       81.65      4.92 o 
  14   7   1        5.56        8.79      5.21 o 
  15   7   1       30.58       33.20      5.03 o 
  16   7   1        9.77       11.24      6.01 o 
 -15   8   1       89.26       85.90      8.33 o 
 -14   8   1      911.48      967.38     12.99 o 
 -13   8   1      658.55      681.34      9.31 o 
 -12   8   1      112.99      118.24      7.28 o 
 -11   8   1      215.91      248.50      7.40 o 
 -10   8   1      700.45      724.07     16.98 o 
  -9   8   1      118.19      128.28      6.05 o 
  -8   8   1      911.47      843.58     35.07 o 
  -7   8   1       12.03        9.90      5.21 o 
  -6   8   1      844.86      885.15     26.06 o 
  -5   8   1       37.85       31.64      4.69 o 
  -4   8   1      784.43      783.98     32.91 o 
  -3   8   1     4619.58     4675.71     80.19 o 
  -2   8   1       71.43       68.55      6.36 o 
  -1   8   1     6557.09     6639.87    143.35 o 
   0   8   1      890.59      924.70     16.52 o 
   1   8   1      483.28      497.22     10.12 o 
   2   8   1     2726.51     2788.10     82.55 o 
   3   8   1       69.03       63.21      6.52 o 
   4   8   1      293.79      290.47     34.28 o 
   5   8   1     1793.71     1724.51     46.32 o 
   6   8   1     2123.05     2178.24     42.12 o 
   7   8   1      228.47      231.04      9.36 o 
   8   8   1      140.58      134.94      5.75 o 
   9   8   1        9.78       16.77      5.49 o 
  10   8   1      174.77      172.09      6.58 o 
  11   8   1       44.08       48.18      6.07 o 
  12   8   1       56.14       48.87      6.63 o 
  13   8   1      317.17      311.93      6.85 o 
  14   8   1      445.09      430.02     14.96 o 
  15   8   1        0.91        0.38      6.01 o 
 -14   9   1      509.63      463.33    111.07 o 
 -13   9   1      231.30      214.85      8.58 o 
 -12   9   1        3.96        7.39      5.91 o 
 -11   9   1      123.36      152.81      7.75 o 
 -10   9   1      577.14      559.18      8.82 o 
  -9   9   1        1.70        5.26      5.94 o 
  -8   9   1       23.20       27.67      6.54 o 
  -7   9   1      336.83      367.24      8.33 o 
  -6   9   1      592.03      566.17     11.13 o 
  -5   9   1      241.66      251.08      7.76 o 
  -4   9   1      348.56      338.48     18.88 o 
  -3   9   1      424.74      436.65     33.24 o 
  -2   9   1      667.77      680.45     17.73 o 
  -1   9   1      296.72      304.19      9.43 o 
   0   9   1       17.99       20.88      6.47 o 
   1   9   1     1433.82     1552.99     37.53 o 
   2   9   1       48.65       57.38      8.84 o 
   3   9   1      484.98      468.67     23.24 o 
   4   9   1      501.79      493.34     10.75 o 
   5   9   1      622.23      603.33     17.90 o 
   6   9   1      290.26      307.42     21.79 o 
   7   9   1        4.96        6.43      6.44 o 
   8   9   1      477.24      481.93     18.49 o 
   9   9   1       90.27       91.27      5.55 o 
  10   9   1        0.42       10.73      7.20 o 
  11   9   1      674.74      648.78     30.06 o 
  12   9   1       16.02       22.44      5.53 o 
  13   9   1        6.08        1.42      6.97 o 
 -12  10   1      166.41      185.72      8.08 o 
 -11  10   1        8.58       16.55      7.99 o 
 -10  10   1      180.94      161.79      7.42 o 
  -9  10   1       24.74       21.83      7.63 o 
  -8  10   1      229.84      234.54      7.83 o 
  -7  10   1      607.85      602.54     17.62 o 
  -6  10   1      210.25      217.22      7.19 o 
  -5  10   1       69.37       71.45      7.00 o 
  -4  10   1      304.24      295.55     15.53 o 
  -3  10   1     1380.00     1400.29     62.55 o 
  -2  10   1      369.32      391.25     10.79 o 
  -1  10   1       16.28       25.07      7.23 o 
   0  10   1     3527.35     3722.00     55.42 o 
   1  10   1        1.87        1.93      8.44 o 
   2  10   1       68.28       82.62      8.82 o 
   3  10   1      500.31      527.49     13.02 o 
   4  10   1      119.74      129.86      9.29 o 
   5  10   1      177.77      170.28      9.46 o 
   6  10   1       22.61       22.98      6.07 o 
   7  10   1      188.98      170.36      9.91 o 
   8  10   1        2.05        6.95      7.05 o 
   9  10   1      353.90      316.70      9.54 o 
  10  10   1        2.41        0.38      6.59 o 
  11  10   1       92.93       93.85      6.61 o 
  12  10   1       18.38       17.93      5.99 o 
 -11  11   1      232.53      239.69     11.95 o 
 -10  11   1        1.27       -5.57      7.27 o 
  -9  11   1       69.89       57.06      7.34 o 
  -8  11   1      153.29      132.32      8.40 o 
  -7  11   1      223.33      221.92      7.62 o 
  -6  11   1       74.37       72.68      6.39 o 
  -5  11   1      182.97      201.04      7.38 o 
  -4  11   1        0.52        1.12      8.06 o 
  -3  11   1      984.03      993.10     46.27 o 
  -2  11   1        5.60        8.88     10.17 o 
  -1  11   1      391.58      425.80     12.93 o 
   0  11   1      180.00      182.51      9.23 o 
   1  11   1       90.67       94.55     10.62 o 
   2  11   1      342.72      344.38     12.02 o 
   3  11   1       47.91       54.51      9.39 o 
   4  11   1      721.52      728.69     29.55 o 
   5  11   1        0.16        8.11      8.61 o 
   6  11   1       55.09       57.15      8.05 o 
   7  11   1      885.43      844.42     10.75 o 
   8  11   1      105.58      100.04      6.49 o 
   9  11   1     1598.89     1511.30     56.78 o 
  10  11   1       32.35       42.45      6.59 o 
  -8  12   1       45.14       44.49      8.75 o 
  -7  12   1        8.44        9.13      8.21 o 
  -6  12   1       25.11       25.45      6.97 o 
  -5  12   1      270.20      293.40      8.98 o 
  -4  12   1       75.45       81.24      7.90 o 
  -3  12   1      160.44      172.00     10.45 o 
  -2  12   1      760.69      751.76     17.60 o 
  -1  12   1        2.30        3.34     12.49 o 
   0  12   1        2.28        2.72     13.47 o 
   1  12   1      176.74      180.08     12.27 o 
   2  12   1        0.12        2.42     10.11 o 
   3  12   1        0.24        5.60      9.21 o 
   4  12   1        2.26        9.27      9.52 o 
   5  12   1      210.15      194.11     16.98 o 
   6  12   1       43.92       53.80     10.39 o 
   7  12   1       21.51       13.58      8.54 o 
   8  12   1       17.68       24.49      8.37 o 
  -5  13   1       96.97      103.70     15.30 o 
  -4  13   1        0.13        3.10      8.89 o 
  -3  13   1       10.47       10.30      9.20 o 
  -2  13   1      106.88      105.31     14.24 o 
  -1  13   1      113.75      135.81     27.93 o 
   0  13   1       42.29       47.38     26.15 o 
   1  13   1      144.68      161.12     20.52 o 
   2  13   1       37.81       49.00     13.07 o 
   3  13   1        0.36       -0.37     11.29 o 
   4  13   1      300.16      294.15     13.64 o 
 -19   0   2        8.81        5.85      6.73 o 
 -18   0   2        5.11       14.60      7.07 o 
 -17   0   2     2465.83     2547.07     16.66 o 
 -16   0   2       25.14       25.01      5.53 o 
 -15   0   2     1278.57     1331.60     22.87 o 
 -14   0   2     5778.94     5759.57    215.89 o 
 -13   0   2      138.25      102.27      5.37 o 
 -12   0   2     3342.97     3179.77     86.09 o 
 -11   0   2      762.77      705.47     17.07 o 
 -10   0   2       12.81       10.27      3.39 o 
  -9   0   2       52.15       88.31      4.14 o 
  -8   0   2     1794.16     1841.10     19.96 o 
  -7   0   2        0.44       26.88      3.92 o 
  -6   0   2     3563.74     3592.29     31.31 o 
  -5   0   2     1087.53      921.26     21.40 o 
  -4   0   2     7019.57     6821.42    410.62 o 
  -3   0   2      123.70      109.73      4.58 o 
  -2   0   2    14850.20    15141.68    433.18 o 
   1   0   2     3019.47     2968.07     33.73 o 
   2   0   2     6313.24     6248.60    215.00 o 
   3   0   2     9454.99     9363.34     56.63 o 
   4   0   2    18506.62    18594.79   1047.57 o 
   5   0   2     1363.36     1386.73     64.66 o 
   6   0   2     4021.46     4021.67     43.29 o 
   7   0   2     6049.28     5156.77     73.97 o 
   8   0   2      698.45      749.94      8.52 o 
   9   0   2     1063.37      945.90     22.71 o 
  10   0   2     3325.24     3168.13    193.85 o 
  11   0   2      990.28     1070.93     71.85 o 
  12   0   2     1385.97     1256.12     13.62 o 
  13   0   2     1000.04     1010.11     16.18 o 
  14   0   2     3468.24     3358.55    220.50 o 
  15   0   2      686.13      642.13     24.46 o 
  16   0   2     2058.89     2071.37    108.73 o 
  17   0   2      537.28      562.25     65.83 o 
  18   0   2      635.38      686.82     10.84 o 
 -19   1   2       19.18       20.22      5.44 o 
 -18   1   2       57.99       70.24      5.29 o 
 -17   1   2       89.48       73.12      5.11 o 
 -16   1   2        4.16        3.53      3.99 o 
 -15   1   2      113.99       98.20      4.25 o 
 -14   1   2      123.03      112.51      4.40 o 
 -13   1   2      102.42       97.87      4.05 o 
 -12   1   2      881.26      855.88      9.71 o 
 -11   1   2     1013.04      966.97     10.37 o 
 -10   1   2      160.28      149.25      3.43 o 
  -9   1   2      662.36      670.17     17.06 o 
  -8   1   2      378.77      378.34     24.25 o 
  -7   1   2      218.49      203.48      3.97 o 
  -6   1   2      916.45      921.32     22.06 o 
  -5   1   2    12029.20    11681.43    170.78 o 
  -4   1   2     1123.81     1000.80      9.49 o 
  -3   1   2    22803.17    23681.13    387.57 o 
  -2   1   2     2447.27     2271.47     24.40 o 
  -1   1   2       83.63       53.46      6.65 o 
   0   1   2     3521.85     3411.03     53.30 o 
   1   1   2     6627.18     6916.70    193.24 o 
   2   1   2     6558.10     7206.40     68.56 o 
   3   1   2      332.10      339.54      5.46 o 
   4   1   2    11781.22    11772.69    233.11 o 
   5   1   2       35.04       29.44      2.96 o 
   6   1   2      210.71      175.56      3.34 o 
   7   1   2     1848.65     1660.59     26.40 o 
   8   1   2      183.05      176.34      4.15 o 
   9   1   2       55.33       51.05      3.68 o 
  10   1   2        5.46        3.91      4.11 o 
  11   1   2       50.25       56.92      3.29 o 
  12   1   2        2.29        8.18      4.79 o 
  13   1   2      606.29      520.04     14.64 o 
  14   1   2        6.19        9.55      4.29 o 
  15   1   2        1.31        5.84      6.68 o 
  16   1   2      219.35      212.36      6.17 o 
  17   1   2        2.21       11.50      5.10 o 
  18   1   2      311.11      330.89      8.38 o 
 -18   2   2       59.01       67.40      4.94 o 
 -17   2   2      253.89      304.26      6.95 o 
 -16   2   2        3.37        6.65      5.15 o 
 -15   2   2       73.33       78.98      4.30 o 
 -14   2   2      974.09      914.75     12.96 o 
 -13   2   2      217.64      231.32      5.54 o 
 -12   2   2      100.43       92.37      3.82 o 
 -11   2   2        4.80        8.50      3.43 o 
 -10   2   2      563.18      569.67     10.00 o 
  -9   2   2      440.33      457.30     10.83 o 
  -8   2   2     2850.18     2746.48     54.48 o 
  -7   2   2      130.45      161.68      6.14 o 
  -6   2   2     1011.77     1055.05     12.12 o 
  -5   2   2     1584.73     1488.81     14.04 o 
  -4   2   2      637.97      538.93      9.14 o 
  -3   2   2      724.62      680.66     16.42 o 
  -2   2   2     7795.31     7471.83    107.70 o 
  -1   2   2    40892.96    44481.47   1548.36 o 
   0   2   2     5070.72     5118.68    100.05 o 
   1   2   2     1349.01     1319.62     53.66 o 
   2   2   2     8907.65     8883.82    177.53 o 
   3   2   2     1544.62     1357.98     19.57 o 
   4   2   2      895.52      836.42     11.36 o 
   5   2   2     3213.35     3083.83     45.83 o 
   6   2   2     3877.81     3790.30     73.25 o 
   7   2   2      165.12      150.41      3.73 o 
   8   2   2      262.04      256.20      4.76 o 
   9   2   2      385.48      370.13      7.41 o 
  10   2   2      293.89      283.07      5.88 o 
  11   2   2      640.00      603.77     11.45 o 
  12   2   2        6.79        3.55      3.90 o 
  13   2   2      326.02      306.91     33.74 o 
  14   2   2      221.76      214.28      5.98 o 
  15   2   2      186.13      191.66      7.99 o 
  16   2   2      206.04      214.46      6.25 o 
  17   2   2      139.27      142.09      6.19 o 
  18   2   2        2.70       16.64      6.84 o 
 -18   3   2      334.03      354.20      9.27 o 
 -17   3   2      117.18      110.65      4.56 o 
 -16   3   2       19.38       23.63      4.13 o 
 -15   3   2      193.84      175.77      7.16 o 
 -14   3   2       41.06       36.02      3.95 o 
 -13   3   2        4.41        5.61      3.44 o 
 -12   3   2       61.71       59.10      4.25 o 
 -11   3   2       59.87       58.19      3.86 o 
 -10   3   2     1404.05     1435.24     30.11 o 
  -9   3   2      170.06      187.38      4.74 o 
  -8   3   2     6748.92     6690.25    136.86 o 
  -7   3   2      388.79      409.19      8.52 o 
  -6   3   2     3904.55     4005.23     88.03 o 
  -5   3   2     4079.50     3824.92     58.19 o 
  -4   3   2       67.99       73.72      9.54 o 
  -3   3   2     1640.87     1376.53     31.44 o 
  -2   3   2     3247.16     3013.01     20.95 o 
  -1   3   2     1672.63     1621.25     34.62 o 
   0   3   2     9515.49     9236.08    114.88 o 
   1   3   2     5472.03     5393.32     93.54 o 
   2   3   2     2473.48     2485.90    105.19 o 
   3   3   2     4284.32     4540.27    172.68 o 
   4   3   2     4329.24     4214.29    125.78 o 
   5   3   2      409.43      434.05      7.91 o 
   6   3   2     2809.17     2849.68     43.86 o 
   7   3   2     3289.63     3185.13     43.84 o 
   8   3   2      190.23      212.09      4.81 o 
   9   3   2     5099.33     5104.60    116.99 o 
  10   3   2     1161.32     1169.77     25.56 o 
  11   3   2      184.49      199.43      7.12 o 
  12   3   2      580.19      602.64     18.62 o 
  13   3   2        9.06       16.92      4.53 o 
  14   3   2      721.23      708.57     16.26 o 
  15   3   2       31.06       43.94      5.38 o 
  16   3   2       44.54       47.54      5.52 o 
  17   3   2      188.60      192.69      6.24 o 
  18   3   2       10.81       18.31      9.65 o 
 -18   4   2      931.85      946.65     24.93 o 
 -17   4   2        1.54       -2.62      4.78 o 
 -16   4   2       45.50       37.97      4.61 o 
 -15   4   2     1255.65     1336.41     29.85 o 
 -14   4   2      203.15      217.93      5.93 o 
 -13   4   2      723.83      733.27     13.60 o 
 -12   4   2     2141.91     2218.26     35.85 o 
 -11   4   2     3589.15     3690.64     67.74 o 
 -10   4   2     1969.88     1926.07     31.07 o 
  -9   4   2      665.56      644.74      8.33 o 
  -8   4   2     4059.04     3321.01    509.08 o 
  -7   4   2      456.20      466.92     12.27 o 
  -6   4   2     1122.78     1029.54     32.34 o 
  -5   4   2     2032.03     1972.54     18.47 o 
  -4   4   2     2217.26     2320.18     46.77 o 
  -3   4   2     2235.96     2224.61     52.36 o 
  -2   4   2     1570.14     1574.49     31.14 o 
  -1   4   2     3414.52     3466.97     39.75 o 
   0   4   2     1391.64     1476.12     15.89 o 
   1   4   2     1026.27     1071.18     12.81 o 
   2   4   2      496.81      486.70     11.36 o 
   3   4   2       92.22       77.71      4.60 o 
   4   4   2     1179.81     1107.69     33.74 o 
   5   4   2        0.04       11.96      3.81 o 
   6   4   2     6700.42     6408.44    108.20 o 
   7   4   2     1053.44      917.26     20.43 o 
   8   4   2      973.36      933.72     16.36 o 
   9   4   2     3747.08     3602.67    113.15 o 
  10   4   2      451.76      450.02     13.88 o 
  11   4   2      717.34      739.16     28.86 o 
  12   4   2      271.78      283.96      9.26 o 
  13   4   2     2610.77     2667.39     67.84 o 
  14   4   2      202.95      198.10      5.31 o 
  15   4   2      172.44      187.76      5.83 o 
  16   4   2     2623.70     2665.85     56.81 o 
  17   4   2      100.19      130.45      7.23 o 
 -17   5   2       55.17       70.06      5.88 o 
 -16   5   2      179.52      176.85      5.74 o 
 -15   5   2      378.60      370.11      6.63 o 
 -14   5   2      279.59      279.04      9.61 o 
 -13   5   2      405.55      399.04      6.32 o 
 -12   5   2     1644.46     1693.32     15.21 o 
 -11   5   2      268.49      291.26     10.31 o 
 -10   5   2     1842.38     1815.44     45.26 o 
  -9   5   2      250.71      234.63      8.92 o 
  -8   5   2       38.28       43.49      3.62 o 
  -7   5   2      414.87      396.56      9.46 o 
  -6   5   2       17.50       13.48      4.16 o 
  -5   5   2     1455.57     1368.19     26.74 o 
  -4   5   2      380.34      412.64      6.47 o 
  -3   5   2      670.82      693.90      8.63 o 
  -2   5   2     1688.02     1573.02     25.92 o 
  -1   5   2        0.40       18.48      8.46 o 
   0   5   2       46.81       63.01      3.74 o 
   1   5   2     1728.53     1727.52     16.53 o 
   2   5   2     5120.81     5190.40     38.21 o 
   3   5   2     1200.12     1365.60     13.02 o 
   4   5   2      161.69      145.38      5.26 o 
   5   5   2     4503.21     4274.77    129.06 o 
   6   5   2      209.94      208.32      6.16 o 
   7   5   2      706.51      678.35     16.89 o 
   8   5   2       35.84       41.12      4.07 o 
   9   5   2     3454.47     3487.18    101.61 o 
  10   5   2     1419.27     1412.17     39.72 o 
  11   5   2      435.67      431.90     15.33 o 
  12   5   2      600.80      636.86     15.03 o 
  13   5   2        3.89        5.28      4.09 o 
  14   5   2      612.59      631.74     15.74 o 
  15   5   2        0.93        4.22      4.37 o 
  16   5   2       76.00       87.83      6.37 o 
  17   5   2      119.90      116.53      6.17 o 
 -17   6   2        0.01       -0.40      5.68 o 
 -16   6   2       15.39       18.27      4.88 o 
 -15   6   2      501.14      515.96      6.87 o 
 -14   6   2      219.87      225.46      7.11 o 
 -13   6   2      424.48      432.69      8.25 o 
 -12   6   2      282.24      302.34      6.57 o 
 -11   6   2      931.23      947.68     29.60 o 
 -10   6   2     3649.30     3726.08     60.30 o 
  -9   6   2      267.98      253.54      5.49 o 
  -8   6   2       43.15       59.49      5.24 o 
  -7   6   2     4410.69     4442.60     55.59 o 
  -6   6   2     2591.41     2609.07     40.52 o 
  -5   6   2      346.48      293.89      5.98 o 
  -4   6   2      472.54      489.56      7.20 o 
  -3   6   2     6949.07     6751.64    101.79 o 
  -2   6   2      430.93      408.05      8.60 o 
  -1   6   2     2972.77     2911.38     59.15 o 
   0   6   2     3097.63     2958.51     44.06 o 
   1   6   2       77.83       77.90      6.23 o 
   2   6   2    11955.44    12252.48    408.01 o 
   3   6   2      211.03      207.96      7.64 o 
   4   6   2      260.47      258.31      6.74 o 
   5   6   2     1051.92     1027.58     12.55 o 
   6   6   2       28.36       25.14      6.24 o 
   7   6   2      157.99      184.89      6.90 o 
   8   6   2       99.78      103.64      6.50 o 
   9   6   2      896.22      940.85      7.80 o 
  10   6   2        7.12       11.01      4.73 o 
  11   6   2      129.78      141.62      5.01 o 
  12   6   2      207.09      232.03      5.32 o 
  13   6   2      513.37      527.77     14.28 o 
  14   6   2      183.85      184.23      6.04 o 
  15   6   2      109.64      120.40      5.60 o 
  16   6   2      100.39       94.35      5.46 o 
 -16   7   2        0.03        0.43      5.52 o 
 -15   7   2       28.93       25.71      7.70 o 
 -14   7   2      400.07      389.74      8.06 o 
 -13   7   2      335.71      390.59      8.91 o 
 -12   7   2     1064.35     1032.74     10.52 o 
 -11   7   2       41.45       42.58      6.64 o 
 -10   7   2     1401.11     1505.06     20.77 o 
  -9   7   2      425.81      418.35      7.43 o 
  -8   7   2      661.08      706.01      8.02 o 
  -7   7   2     1013.46     1021.27     17.27 o 
  -6   7   2      105.85      103.68      5.12 o 
  -5   7   2       38.74       29.27      4.49 o 
  -4   7   2      139.89      124.77      5.25 o 
  -3   7   2       13.56       16.76      3.77 o 
  -2   7   2     2808.42     2820.64     93.01 o 
  -1   7   2        0.82        3.76      4.03 o 
   0   7   2       20.85       23.62      4.60 o 
   1   7   2       31.96       33.52      5.16 o 
   2   7   2       14.65       12.98      5.24 o 
   3   7   2     1819.32     1889.76     95.75 o 
   4   7   2      243.32      248.35      7.53 o 
   5   7   2       68.51       59.32      5.53 o 
   6   7   2      681.34      638.78     37.84 o 
   7   7   2      287.72      292.17      8.76 o 
   8   7   2      505.15      502.25      9.90 o 
   9   7   2      897.76      891.02      8.30 o 
  10   7   2     1213.95     1262.41     36.85 o 
  11   7   2     1637.46     1659.09     48.86 o 
  12   7   2      145.30      141.72      6.57 o 
  13   7   2       31.07       33.75      4.92 o 
  14   7   2     1787.31     1826.23     65.66 o 
  15   7   2       52.51       66.03      6.61 o 
 -15   8   2      147.79      158.94      8.41 o 
 -14   8   2        1.96       -1.03      6.88 o 
 -13   8   2      121.89      103.72      6.86 o 
 -12   8   2      161.72      173.06      7.87 o 
 -11   8   2       30.45       36.96      5.85 o 
 -10   8   2       91.90       88.17      7.21 o 
  -9   8   2      309.10      301.48      7.09 o 
  -8   8   2       87.38      103.60      6.52 o 
  -7   8   2      155.33      149.22      5.48 o 
  -6   8   2       28.36       32.56      5.95 o 
  -5   8   2       25.32       28.38      5.91 o 
  -4   8   2       90.51       92.38      5.85 o 
  -3   8   2       27.98       34.67      5.04 o 
  -2   8   2      687.53      669.85     12.29 o 
  -1   8   2      357.48      351.45     10.10 o 
   0   8   2       12.15       23.07      5.29 o 
   1   8   2      974.13      979.24     33.52 o 
   2   8   2       86.15       86.67      8.44 o 
   3   8   2      116.64      118.37      7.29 o 
   4   8   2      143.38      158.54      8.80 o 
   5   8   2      530.48      504.73     10.60 o 
   6   8   2       22.35       15.93      7.16 o 
   7   8   2      232.71      219.67     15.93 o 
   8   8   2     1339.92     1341.01     30.93 o 
   9   8   2        0.10        6.34      4.70 o 
  10   8   2      136.30      128.84      6.26 o 
  11   8   2       30.82       40.80      6.17 o 
  12   8   2      265.39      247.38      8.84 o 
  13   8   2       94.12      116.42      6.67 o 
  14   8   2      290.55      279.84      7.08 o 
 -14   9   2      281.91      252.19      9.78 o 
 -13   9   2     1454.10     1524.22     16.67 o 
 -12   9   2      124.02      132.39      6.63 o 
 -11   9   2       72.62       65.66      6.13 o 
 -10   9   2     2502.09     2474.76     42.14 o 
  -9   9   2       51.08       65.60      7.17 o 
  -8   9   2     1451.84     1511.53     71.99 o 
  -7   9   2       90.39      120.57      7.12 o 
  -6   9   2       47.41       62.85      7.47 o 
  -5   9   2      922.28      914.29     22.17 o 
  -4   9   2      506.66      510.14      9.08 o 
  -3   9   2       89.69       93.83      5.93 o 
  -2   9   2      126.90      137.06      8.07 o 
  -1   9   2      103.28      117.57      7.43 o 
   0   9   2     2255.46     2276.23     19.47 o 
   1   9   2        8.50       14.02      7.09 o 
   2   9   2      270.60      305.15     10.24 o 
   3   9   2      657.59      672.62     12.81 o 
   4   9   2       15.34       14.92      6.51 o 
   5   9   2      388.46      403.78     23.90 o 
   6   9   2      378.64      363.98      9.27 o 
   7   9   2       14.89       18.33      6.89 o 
   8   9   2      804.67      775.64     11.89 o 
   9   9   2       99.64      105.69      9.61 o 
  10   9   2       23.55       26.63      5.28 o 
  11   9   2     1433.74     1370.48     21.29 o 
  12   9   2      949.71      919.04     21.79 o 
  13   9   2      122.47      122.78      7.19 o 
 -12  10   2        0.75        2.80      6.65 o 
 -11  10   2      142.80      141.96      6.98 o 
 -10  10   2      208.71      210.43     11.93 o 
  -9  10   2       12.41       20.77      6.62 o 
  -8  10   2      287.07      296.58      8.14 o 
  -7  10   2      844.51      872.25     18.43 o 
  -6  10   2       58.94       65.00      6.25 o 
  -5  10   2      266.51      265.09      8.13 o 
  -4  10   2       51.26       54.71      6.88 o 
  -3  10   2      629.76      629.05     24.50 o 
  -2  10   2       66.18       65.66      7.28 o 
  -1  10   2     1814.18     1867.33     22.19 o 
   0  10   2      969.60     1020.29     27.87 o 
   1  10   2      336.94      356.86     11.29 o 
   2  10   2     1779.31     1905.87     21.92 o 
   3  10   2        1.49        1.38      8.95 o 
   4  10   2      314.92      341.32     24.37 o 
   5  10   2      373.25      364.76     13.16 o 
   6  10   2      273.62      283.77     28.05 o 
   7  10   2       76.09       76.19      9.34 o 
   8  10   2       41.35       37.90      8.06 o 
   9  10   2      680.80      692.02     23.08 o 
  10  10   2       33.48       35.07      6.81 o 
  11  10   2      294.64      284.86      8.43 o 
  12  10   2        8.82       18.10      6.04 o 
 -11  11   2       11.19       22.03     15.32 o 
 -10  11   2        9.36       14.43      7.36 o 
  -9  11   2      499.61      504.64     17.19 o 
  -8  11   2      295.10      288.68     10.78 o 
  -7  11   2      199.78      184.68      7.68 o 
  -6  11   2       99.55       91.47      7.55 o 
  -5  11   2      691.86      643.97     10.78 o 
  -4  11   2      337.34      327.61      8.98 o 
  -3  11   2       99.23      100.09      7.83 o 
  -2  11   2      999.97     1027.85     13.08 o 
  -1  11   2      275.95      290.83     11.48 o 
   0  11   2      586.77      612.80     18.65 o 
   1  11   2        0.91        3.94      9.78 o 
   2  11   2      274.30      280.06     11.31 o 
   3  11   2        1.97        4.54      7.51 o 
   4  11   2       20.40       29.79     12.89 o 
   5  11   2      299.16      322.32     17.75 o 
   6  11   2        0.85        2.79      9.42 o 
   7  11   2      124.41      119.54     10.19 o 
   8  11   2        2.16       -0.50      5.90 o 
   9  11   2        5.94       12.52      6.15 o 
  10  11   2       74.94       64.73      6.80 o 
  -8  12   2       23.50       33.88      7.54 o 
  -7  12   2       15.10       20.01      8.27 o 
  -6  12   2        4.79        8.12      8.04 o 
  -5  12   2      200.22      209.54     11.80 o 
  -4  12   2      161.81      157.22      9.01 o 
  -3  12   2        5.47        9.84      7.49 o 
  -2  12   2       83.68       89.25      8.98 o 
  -1  12   2      925.66      937.69     33.69 o 
   0  12   2       37.17       37.82     15.39 o 
   1  12   2       26.71       26.77     16.34 o 
   2  12   2      390.02      393.20     13.20 o 
   3  12   2      191.12      182.28     11.16 o 
   4  12   2      562.18      543.71     20.93 o 
   5  12   2       36.00       31.44      9.71 o 
   6  12   2       14.56       11.89     10.50 o 
   7  12   2      634.12      581.83     17.16 o 
  -4  13   2       26.23       28.97      9.66 o 
  -3  13   2       21.73       25.69      9.70 o 
  -2  13   2        7.91        4.90     11.43 o 
  -1  13   2       88.82       84.35     13.91 o 
   0  13   2      696.71      671.60     27.37 o 
   1  13   2      240.31      271.91     20.18 o 
   2  13   2      116.99      127.87     12.90 o 
   3  13   2      255.44      255.37     14.62 o 
 -19   1   3        9.64       16.00      5.45 o 
 -18   1   3      712.03      757.38     16.65 o 
 -17   1   3       47.69       52.47      5.69 o 
 -16   1   3      954.97      918.02     13.25 o 
 -15   1   3      520.95      534.68     13.19 o 
 -14   1   3      185.33      198.69      4.55 o 
 -13   1   3     1559.05     1536.21     24.46 o 
 -12   1   3       56.08       57.11      3.74 o 
 -11   1   3     5079.04     4870.45     81.05 o 
 -10   1   3        0.09        2.37      2.89 o 
  -9   1   3       18.01        9.99      2.60 o 
  -8   1   3     6267.78     5995.54     84.77 o 
  -7   1   3     4130.06     3894.95     74.14 o 
  -6   1   3        2.11       16.77      2.39 o 
  -5   1   3     2531.79     2378.76     52.66 o 
  -4   1   3     3775.65     3625.89     67.24 o 
  -3   1   3     6503.55     6342.05    167.07 o 
  -2   1   3      753.09      796.08     38.61 o 
  -1   1   3        9.10        4.07      2.35 o 
   0   1   3    15658.57    17841.52    148.32 o 
   1   1   3     4660.10     5104.01    241.36 o 
   2   1   3      580.81      638.73     25.06 o 
   3   1   3     4097.39     3984.38     38.64 o 
   4   1   3       79.40       83.32      3.79 o 
   5   1   3     2604.09     2611.65     45.03 o 
   6   1   3      469.51      511.56      6.99 o 
   7   1   3     1490.97     1516.04     15.42 o 
   8   1   3     6556.86     6631.09    151.78 o 
   9   1   3      921.65      859.99     10.99 o 
  10   1   3     3504.97     3578.71     62.42 o 
  11   1   3     2424.63     2437.88     51.94 o 
  12   1   3      354.99      376.42      5.94 o 
  13   1   3     2706.55     2550.17     29.17 o 
  14   1   3        0.71        6.77      4.36 o 
  15   1   3      374.51      410.28     10.67 o 
  16   1   3     1542.05     1746.39     24.63 o 
  17   1   3      353.01      372.33     14.04 o 
  18   1   3        5.40        1.70      8.83 o 
 -18   2   3      203.36      219.61      5.75 o 
 -17   2   3      177.98      188.59      5.32 o 
 -16   2   3        0.19        1.73      4.58 o 
 -15   2   3      228.06      211.63      6.93 o 
 -14   2   3        0.22        5.48      4.05 o 
 -13   2   3     1131.54     1044.73     24.75 o 
 -12   2   3      336.13      355.73      5.48 o 
 -11   2   3     6549.54     6293.26     86.69 o 
 -10   2   3      535.65      506.23     17.83 o 
  -9   2   3     1260.95     1352.98     16.66 o 
  -8   2   3     5167.80     5484.82    138.94 o 
  -7   2   3      104.40      112.16      4.78 o 
  -6   2   3      111.65       89.24      2.88 o 
  -5   2   3      662.09      615.01      7.97 o 
  -4   2   3    18825.46    19294.35    359.50 o 
  -3   2   3       19.55       36.81      2.64 o 
  -2   2   3    11724.63    11844.54    297.84 o 
  -1   2   3    50239.35    61737.96    307.83 o 
   0   2   3     2932.79     3258.39    255.12 o 
   1   2   3     6249.58     6239.15    349.30 o 
   2   2   3     1098.75     1124.26     36.99 o 
   3   2   3      719.66      758.56     28.31 o 
   4   2   3     4417.96     4294.12    100.96 o 
   5   2   3     2007.21     2127.69     57.46 o 
   6   2   3     2060.76     2311.04     66.16 o 
   7   2   3     1232.41     1304.80     33.46 o 
   8   2   3      561.14      511.68     10.10 o 
   9   2   3     1133.24     1125.89     47.77 o 
  10   2   3      462.84      440.08      8.37 o 
  11   2   3        6.49        3.20      3.89 o 
  12   2   3      228.21      232.62      5.24 o 
  13   2   3        2.58       10.29      4.48 o 
  14   2   3      120.41       96.85      8.00 o 
  15   2   3        0.07       12.54      5.06 o 
  16   2   3       36.58       34.00      6.38 o 
  17   2   3      487.10      553.06     18.37 o 
 -18   3   3       43.11       42.88      5.68 o 
 -17   3   3      318.76      329.38      7.00 o 
 -16   3   3      437.10      438.77     10.17 o 
 -15   3   3      578.96      538.34     12.34 o 
 -14   3   3       90.79       98.31      5.22 o 
 -13   3   3      850.85      806.22     21.03 o 
 -12   3   3      146.70      140.42      4.09 o 
 -11   3   3      300.52      281.61      4.84 o 
 -10   3   3      756.89      747.38      7.45 o 
  -9   3   3     1497.82     1429.07     14.46 o 
  -8   3   3       15.62       30.54      3.52 o 
  -7   3   3      377.13      396.97      5.06 o 
  -6   3   3     1653.94     1611.17     26.31 o 
  -5   3   3      662.99      599.29      7.62 o 
  -4   3   3      645.14      719.47      8.01 o 
  -3   3   3     3700.27     3782.75     73.82 o 
  -2   3   3     2043.95     1920.63     30.32 o 
  -1   3   3       19.84       14.17      3.77 o 
   0   3   3       50.75       68.28     22.71 o 
   1   3   3     1220.37     1220.08     64.15 o 
   2   3   3     7029.76     7530.64    166.98 o 
   3   3   3     1969.95     2082.54     46.92 o 
   4   3   3      443.74      375.57     18.04 o 
   5   3   3       91.66       80.43      3.95 o 
   6   3   3      296.81      323.95     12.85 o 
   7   3   3      273.61      279.46     15.95 o 
   8   3   3      184.45      201.18      9.27 o 
   9   3   3     2475.37     2424.41     63.12 o 
  10   3   3     3340.81     3348.53    107.07 o 
  11   3   3        0.19        2.63      4.03 o 
  12   3   3       60.64       65.12      5.19 o 
  13   3   3       71.99       61.93      4.37 o 
  14   3   3       49.60       54.47      4.28 o 
  15   3   3       72.46       73.26      4.70 o 
  16   3   3      266.92      297.76     12.85 o 
  17   3   3      359.71      412.27      8.81 o 
 -18   4   3      724.54      684.15     20.88 o 
 -17   4   3        0.76        2.65      5.37 o 
 -16   4   3     1094.81     1143.77     15.49 o 
 -15   4   3     1116.32     1149.83     15.62 o 
 -14   4   3      300.91      290.82      6.28 o 
 -13   4   3      833.28      810.42     27.54 o 
 -12   4   3      312.58      286.95      7.88 o 
 -11   4   3      306.13      304.11      8.50 o 
 -10   4   3     5520.90     5266.20    119.03 o 
  -9   4   3     1488.77     1349.99     41.87 o 
  -8   4   3       98.25      103.47      3.84 o 
  -7   4   3     1093.09     1009.60     26.62 o 
  -6   4   3     1551.19     1438.22     49.68 o 
  -5   4   3     1764.87     1725.31     29.09 o 
  -4   4   3      227.73      232.21     11.57 o 
  -3   4   3     5258.00     5369.07     48.35 o 
  -2   4   3        0.34       82.64     46.43 o 
  -1   4   3       31.53       53.26      3.45 o 
   0   4   3       50.86       88.45      6.47 o 
   1   4   3      168.27      176.83      7.36 o 
   2   4   3      264.28      224.35      5.51 o 
   3   4   3     3495.36     3519.19     35.54 o 
   4   4   3      801.70      823.80     21.84 o 
   5   4   3     1475.07     1539.12     52.14 o 
   6   4   3     2425.24     2359.98     60.75 o 
   7   4   3      351.65      355.38     11.98 o 
   8   4   3      489.99      491.21     20.44 o 
   9   4   3      571.24      559.02     16.99 o 
  10   4   3     1925.30     1907.63     37.10 o 
  11   4   3     1130.08     1108.04     46.60 o 
  12   4   3     1629.08     1622.84     33.66 o 
  13   4   3      748.45      726.50     30.45 o 
  14   4   3      151.92      138.13      4.98 o 
  15   4   3      609.11      615.54     20.25 o 
  16   4   3      131.77      110.12     14.85 o 
  17   4   3      258.81      279.26     13.82 o 
 -17   5   3      317.01      318.38     10.75 o 
 -16   5   3       24.86       19.48      5.37 o 
 -15   5   3      461.69      492.31     13.94 o 
 -14   5   3      135.63      136.07      5.30 o 
 -13   5   3      594.21      599.23     23.95 o 
 -12   5   3       14.27       15.76      4.95 o 
 -11   5   3      126.14      125.38      5.10 o 
 -10   5   3      279.15      295.29      5.92 o 
  -9   5   3     3013.28     2956.79     49.34 o 
  -8   5   3      261.24      272.99      7.92 o 
  -7   5   3      613.06      573.99     14.09 o 
  -6   5   3      705.43      676.67      8.89 o 
  -5   5   3        7.08       14.99      3.26 o 
  -4   5   3     1453.46     1470.23     26.95 o 
  -3   5   3     6330.68     6300.93     65.20 o 
  -2   5   3     4543.06     4614.97     24.99 o 
  -1   5   3     9775.88    10055.52    128.72 o 
   0   5   3      259.91      250.51      6.03 o 
   1   5   3      267.76      314.77      8.13 o 
   2   5   3     2717.55     2512.15     26.16 o 
   3   5   3      157.21      114.34      4.86 o 
   4   5   3      570.30      566.00     15.08 o 
   5   5   3     1079.93     1050.35     30.68 o 
   6   5   3     6986.32     6963.08    267.84 o 
   7   5   3      942.01      945.10     13.44 o 
   8   5   3      401.12      406.22      6.26 o 
   9   5   3     1680.14     1653.78     29.64 o 
  10   5   3      585.24      583.17     11.51 o 
  11   5   3      830.65      825.31     28.11 o 
  12   5   3      878.47      871.20     31.47 o 
  13   5   3       48.02       58.16      4.84 o 
  14   5   3      211.36      233.03      9.06 o 
  15   5   3       78.07       85.51      7.20 o 
  16   5   3        5.92        2.48      5.79 o 
 -17   6   3       27.82       32.46      6.51 o 
 -16   6   3      334.10      333.12      9.76 o 
 -15   6   3       48.29       53.70      5.37 o 
 -14   6   3      259.45      282.42      6.74 o 
 -13   6   3       98.11       97.06      6.00 o 
 -12   6   3      259.43      271.44     10.43 o 
 -11   6   3     2092.21     2086.94     30.17 o 
 -10   6   3        0.13        4.35      4.92 o 
  -9   6   3      563.54      546.22     16.69 o 
  -8   6   3      582.33      541.83     18.96 o 
  -7   6   3       75.75       74.85      4.64 o 
  -6   6   3      396.09      354.58      5.65 o 
  -5   6   3      363.94      352.84      5.82 o 
  -4   6   3     1240.32     1291.74     22.41 o 
  -3   6   3      141.66      144.72      4.73 o 
  -2   6   3      864.71      796.94     30.71 o 
  -1   6   3     1648.60     1626.21     32.53 o 
   0   6   3      474.12      460.36      7.84 o 
   1   6   3     2640.77     2497.36     37.07 o 
   2   6   3        1.21        3.77      3.66 o 
   3   6   3       53.48       48.41      4.64 o 
   4   6   3        1.02        6.89      3.80 o 
   5   6   3      257.60      263.98      6.31 o 
   6   6   3      632.73      613.85     11.59 o 
   7   6   3      616.04      574.99      8.02 o 
   8   6   3     1654.96     1732.38     14.85 o 
   9   6   3      143.33      144.37      5.28 o 
  10   6   3      264.04      252.12      7.56 o 
  11   6   3      225.24      210.14      5.87 o 
  12   6   3      409.47      405.12     17.86 o 
  13   6   3       41.33       53.13      5.40 o 
  14   6   3       53.53       72.10      7.08 o 
  15   6   3      325.59      365.33     22.48 o 
  16   6   3       11.84        7.81      8.13 o 
 -16   7   3       74.16       76.65      7.61 o 
 -15   7   3        0.73        4.80      6.65 o 
 -14   7   3        2.07       10.21      6.50 o 
 -13   7   3      351.13      327.26      7.43 o 
 -12   7   3      286.70      302.54      7.63 o 
 -11   7   3       23.52       44.00      7.11 o 
 -10   7   3        5.30       13.32      4.95 o 
  -9   7   3      795.73      857.52     10.90 o 
  -8   7   3      579.48      583.67      8.98 o 
  -7   7   3     1043.16      976.65     22.00 o 
  -6   7   3     3604.05     3571.17     61.50 o 
  -5   7   3      828.21      872.54     14.72 o 
  -4   7   3     1174.24     1101.58     11.60 o 
  -3   7   3     1254.08     1178.53     23.43 o 
  -2   7   3      850.77      886.44     15.21 o 
  -1   7   3      731.44      712.50      9.60 o 
   0   7   3     3068.78     2999.47     62.28 o 
   1   7   3     1804.50     1751.45     27.67 o 
   2   7   3     2578.25     2655.37     33.20 o 
   3   7   3     4387.78     4547.88    100.50 o 
   4   7   3      108.41      101.50      5.95 o 
   5   7   3      143.55      113.52     10.46 o 
   6   7   3     1235.17     1263.20     42.59 o 
   7   7   3      982.83      920.16      9.94 o 
   8   7   3      190.03      169.11      5.61 o 
   9   7   3      819.82      771.15     17.68 o 
  10   7   3     1184.89     1202.75     12.44 o 
  11   7   3       68.76       65.43      4.97 o 
  12   7   3        0.07        3.16      5.39 o 
  13   7   3       80.70       78.55      5.86 o 
  14   7   3      319.54      356.49     14.98 o 
  15   7   3      367.24      354.44     21.21 o 
 -15   8   3      883.44      889.30     26.88 o 
 -14   8   3        7.21        7.13      6.30 o 
 -13   8   3      662.74      662.83     20.05 o 
 -12   8   3      817.19      826.26     10.70 o 
 -11   8   3       72.49       83.09      6.64 o 
 -10   8   3        6.25       10.86      5.63 o 
  -9   8   3      381.55      350.96      7.63 o 
  -8   8   3       58.82       61.88      5.35 o 
  -7   8   3        9.50        5.26      4.80 o 
  -6   8   3      166.95      176.15      5.71 o 
  -5   8   3      444.39      416.77      7.04 o 
  -4   8   3        8.03       17.28      4.65 o 
  -3   8   3      849.53      876.06     26.18 o 
  -2   8   3      353.57      344.83      7.38 o 
  -1   8   3      242.02      242.51      6.80 o 
   0   8   3      357.10      350.28      8.20 o 
   1   8   3      583.63      573.74     12.46 o 
   2   8   3      576.84      541.26      9.91 o 
   3   8   3     1003.37      968.69     13.14 o 
   4   8   3     2588.03     2572.74     21.04 o 
   5   8   3      299.87      286.36      8.86 o 
   6   8   3     1880.08     1870.04     44.47 o 
   7   8   3        8.36       20.80      5.02 o 
   8   8   3       16.43       17.35      5.73 o 
   9   8   3     1534.62     1525.29     39.75 o 
  10   8   3      258.60      259.71      6.95 o 
  11   8   3       44.46       45.62      6.01 o 
  12   8   3       71.17       70.80      5.31 o 
  13   8   3      648.76      616.05     20.92 o 
  14   8   3      263.50      277.06      8.55 o 
 -14   9   3        1.30        6.05     10.02 o 
 -13   9   3       44.03       43.14      9.40 o 
 -12   9   3       21.74       42.74      8.10 o 
 -11   9   3      106.57      110.82      8.20 o 
 -10   9   3      147.99      145.68      8.35 o 
  -9   9   3      551.20      558.92     16.95 o 
  -8   9   3      172.69      154.89      7.18 o 
  -7   9   3       32.06       37.37      6.74 o 
  -6   9   3      199.32      244.24     10.77 o 
  -5   9   3      114.07      102.65      5.70 o 
  -4   9   3      649.78      657.42     13.43 o 
  -3   9   3      230.53      238.48      7.38 o 
  -2   9   3      432.51      429.71      8.40 o 
  -1   9   3        2.29        6.73      5.72 o 
   0   9   3        2.67        4.96      5.63 o 
   1   9   3       12.94       17.17      6.82 o 
   2   9   3       64.83       62.19      8.29 o 
   3   9   3      180.63      188.53      9.22 o 
   4   9   3       59.06       63.49      6.04 o 
   5   9   3      104.08       75.81      8.71 o 
   6   9   3      139.26      139.68      7.21 o 
   7   9   3      115.28      118.54      8.50 o 
   8   9   3        7.66       16.85      6.03 o 
   9   9   3       71.54       64.96      6.95 o 
  10   9   3       26.01       32.86      6.72 o 
  11   9   3        0.09        9.51      5.50 o 
  12   9   3       15.67       12.01      7.06 o 
  13   9   3       10.98       12.90      7.21 o 
 -12  10   3       11.86        6.52      8.93 o 
 -11  10   3        1.92       12.98      9.94 o 
 -10  10   3       49.20       60.81      9.76 o 
  -9  10   3        1.97       -1.34      5.99 o 
  -8  10   3       26.82       29.74      6.83 o 
  -7  10   3      318.22      314.98      9.88 o 
  -6  10   3       16.05       40.22     12.20 o 
  -5  10   3      113.34      110.91      7.19 o 
  -4  10   3      608.72      612.54     15.19 o 
  -3  10   3      410.07      409.34     14.85 o 
  -2  10   3        9.31       10.84      5.52 o 
  -1  10   3       35.13       29.57      6.78 o 
   0  10   3      547.21      529.33     11.38 o 
   1  10   3     1416.68     1443.33     20.80 o 
   2  10   3        2.90        3.59      7.28 o 
   3  10   3        9.79       13.65      8.76 o 
   4  10   3     2367.18     2330.61     63.84 o 
   5  10   3       53.89       66.14      8.78 o 
   6  10   3      302.13      278.64      9.44 o 
   7  10   3      298.06      309.71      9.93 o 
   8  10   3      670.88      689.82     24.43 o 
   9  10   3      339.60      351.06     18.89 o 
  10  10   3       43.47       38.69      5.71 o 
  11  10   3      112.33      102.46      6.53 o 
 -10  11   3        6.07       11.73      8.81 o 
  -9  11   3       32.84       47.35      7.13 o 
  -8  11   3      930.75      916.17     21.59 o 
  -7  11   3      281.23      272.02     10.81 o 
  -6  11   3      393.81      416.80     22.11 o 
  -5  11   3     1146.16     1159.36     13.98 o 
  -4  11   3        1.17        2.12      7.28 o 
  -3  11   3     1448.47     1460.43     29.53 o 
  -2  11   3       46.86       48.70      7.57 o 
  -1  11   3        0.36        4.46      8.38 o 
   0  11   3      285.11      288.57     10.72 o 
   1  11   3       71.97       79.70      8.13 o 
   2  11   3       51.54       58.34      9.56 o 
   3  11   3      236.00      233.38     23.16 o 
   4  11   3       10.50       12.84      9.48 o 
   5  11   3      139.90      134.67     14.57 o 
   6  11   3       26.51       54.26     10.10 o 
   7  11   3      356.33      323.43      9.70 o 
   8  11   3       99.09      102.50      7.26 o 
   9  11   3       10.46       15.48      6.76 o 
  -8  12   3       12.81        7.03     10.58 o 
  -7  12   3       14.13       14.53      6.58 o 
  -6  12   3       48.14       45.42      8.14 o 
  -5  12   3      209.69      221.34      9.31 o 
  -4  12   3       61.52       63.44      8.43 o 
  -3  12   3       25.85       28.76      8.48 o 
  -2  12   3        0.09        3.65      8.26 o 
  -1  12   3      110.22      110.40     10.60 o 
   0  12   3        6.81        7.64     11.96 o 
   1  12   3      136.80      135.09     13.11 o 
   2  12   3      305.67      290.49     11.89 o 
   3  12   3      210.08      221.94     12.19 o 
   4  12   3      351.90      344.12     13.29 o 
   5  12   3      318.47      334.78     21.78 o 
   6  12   3      161.93      161.58      9.90 o 
   7  12   3       92.67       84.55      9.88 o 
  -3  13   3      146.39      152.67     14.02 o 
  -2  13   3      188.62      177.40     19.68 o 
  -1  13   3        2.08        2.70     12.30 o 
   0  13   3       37.06       39.73     13.20 o 
   1  13   3      150.99      154.64     14.81 o 
   2  13   3      221.61      237.58     17.73 o 
 -18   0   4     2255.48     2245.36     18.04 o 
 -17   0   4       90.85       89.14      6.90 o 
 -16   0   4      381.97      381.75     12.22 o 
 -15   0   4      158.92      166.29      9.26 o 
 -14   0   4      352.16      364.16      8.08 o 
 -13   0   4      609.35      621.32     26.93 o 
 -12   0   4      475.63      474.90      9.50 o 
 -11   0   4     1524.08     1472.41     79.53 o 
 -10   0   4     2973.00     2953.34    197.05 o 
  -9   0   4      781.85      813.56     10.22 o 
  -8   0   4     4892.03     4675.11    120.40 o 
  -7   0   4       36.32       28.61      3.95 o 
  -6   0   4     1423.77     1319.47     31.26 o 
  -5   0   4      250.47      188.24      8.62 o 
  -4   0   4      387.16      424.41     13.91 o 
  -3   0   4       52.58       92.12      6.97 o 
  -2   0   4      167.34      130.49      6.98 o 
   1   0   4    23587.29    27812.83    194.31 o 
   2   0   4     1229.37     1244.99     43.30 o 
   3   0   4     4335.46     4211.63    124.86 o 
   4   0   4     5030.45     5170.05    545.25 o 
   5   0   4       90.87       93.75      9.24 o 
   6   0   4     3485.98     3714.55    156.69 o 
   7   0   4      260.96      246.37      5.27 o 
   8   0   4     1363.83     1422.25     60.02 o 
   9   0   4      235.25      231.86      5.95 o 
  10   0   4     3540.50     3372.91     46.90 o 
  11   0   4        0.14        3.58      5.70 o 
  12   0   4      841.29      692.08     74.38 o 
  13   0   4        5.25       14.32      7.62 o 
  14   0   4        3.41        4.57      8.11 o 
  15   0   4       50.28       67.50      9.18 o 
  16   0   4       70.45       70.81      9.90 o 
  17   0   4      202.80      263.15     19.22 o 
 -18   1   4       28.24       24.57      5.73 o 
 -17   1   4      616.49      653.83     13.38 o 
 -16   1   4       14.36       18.96      4.29 o 
 -15   1   4      414.46      419.94      7.22 o 
 -14   1   4      315.37      325.86      5.49 o 
 -13   1   4      460.74      441.30      6.97 o 
 -12   1   4      545.94      553.69      6.02 o 
 -11   1   4      422.50      425.07      8.39 o 
 -10   1   4     2125.49     2121.04     24.05 o 
  -9   1   4      603.89      583.99     10.47 o 
  -8   1   4      571.50      528.47      5.84 o 
  -7   1   4     2224.13     2079.86     42.09 o 
  -6   1   4       94.96      114.00      4.95 o 
  -5   1   4      886.72      932.33     13.37 o 
  -4   1   4       25.69       41.34      4.25 o 
  -3   1   4      672.80      606.96     22.92 o 
  -2   1   4        4.85        8.08      3.14 o 
  -1   1   4     1023.10     1092.31     21.35 o 
   0   1   4      542.39      486.28     16.05 o 
   1   1   4     2610.87     2607.89     24.75 o 
   2   1   4        1.18        5.86      2.39 o 
   3   1   4     2000.96     2245.87     40.38 o 
   4   1   4     5526.48     5820.99    227.14 o 
   5   1   4      465.17      469.61     12.11 o 
   6   1   4       38.68       27.02      2.87 o 
   7   1   4     1830.02     1823.63     26.81 o 
   8   1   4     2016.28     1959.76     48.67 o 
   9   1   4       45.44       44.17      3.62 o 
  10   1   4      414.10      389.44     14.01 o 
  11   1   4     4246.58     4090.93     84.69 o 
  12   1   4      221.55      200.44      4.81 o 
  13   1   4      802.28      800.83      9.10 o 
  14   1   4      516.41      537.35      8.33 o 
  15   1   4        6.49        8.08      5.68 o 
  16   1   4       73.67       61.96      6.55 o 
  17   1   4        0.05        2.38      7.31 o 
 -18   2   4      770.24      735.75     13.01 o 
 -17   2   4        1.61        8.73      5.16 o 
 -16   2   4      225.30      241.91      6.74 o 
 -15   2   4     1596.80     1596.54     15.92 o 
 -14   2   4      701.30      695.16     12.61 o 
 -13   2   4      331.38      326.91      7.92 o 
 -12   2   4     4943.29     4843.23     45.19 o 
 -11   2   4        2.55        2.16      4.02 o 
 -10   2   4      109.09      121.56      4.25 o 
  -9   2   4      223.43      197.63      5.34 o 
  -8   2   4      656.81      599.57      9.70 o 
  -7   2   4      597.47      556.62     14.08 o 
  -6   2   4      162.18      151.73      3.91 o 
  -5   2   4     4448.36     4584.03    148.39 o 
  -4   2   4      478.86      575.60     19.10 o 
  -3   2   4     3518.84     3945.26    141.89 o 
  -2   2   4      409.56      454.47     12.12 o 
  -1   2   4     1143.93     1151.86     16.58 o 
   0   2   4     5458.50     6730.30     59.53 o 
   1   2   4     1814.37     2016.38    142.64 o 
   2   2   4     1627.80     1529.41     66.65 o 
   3   2   4     1947.48     1967.59     45.50 o 
   4   2   4     1192.88     1227.73     21.34 o 
   5   2   4     1440.29     1486.69     43.28 o 
   6   2   4     5702.51     5842.97    150.25 o 
   7   2   4     1966.11     1947.41     61.88 o 
   8   2   4      210.48      220.96      6.34 o 
   9   2   4     3112.01     3219.58     94.02 o 
  10   2   4      206.94      204.55      4.94 o 
  11   2   4        0.35        6.37      4.05 o 
  12   2   4     2337.02     2245.37     79.26 o 
  13   2   4     1158.18     1138.51     38.45 o 
  14   2   4       89.02      100.88      5.99 o 
  15   2   4       25.70       28.11      5.05 o 
  16   2   4      462.43      491.98     21.70 o 
  17   2   4       44.80       53.60      6.20 o 
 -18   3   4       33.15       32.30      5.06 o 
 -17   3   4      457.00      479.09     11.72 o 
 -16   3   4        0.03        5.88      4.98 o 
 -15   3   4      781.80      797.92     13.29 o 
 -14   3   4      226.79      215.20      6.11 o 
 -13   3   4      163.60      166.97      4.76 o 
 -12   3   4       67.51       79.99      4.40 o 
 -11   3   4     1171.03     1184.78     20.67 o 
 -10   3   4       54.65       59.30      5.46 o 
  -9   3   4       20.14       28.97      3.82 o 
  -8   3   4     2999.20     2910.38     13.44 o 
  -7   3   4      251.69      223.51      4.63 o 
  -6   3   4     4868.54     4872.41    102.80 o 
  -5   3   4      706.99      812.83     11.75 o 
  -4   3   4     2229.97     2206.75     52.18 o 
  -3   3   4      577.07      618.38      8.73 o 
  -2   3   4      485.56      525.27      7.44 o 
  -1   3   4     1404.00     1316.60     35.11 o 
   0   3   4      771.28      783.66     15.15 o 
   1   3   4      144.35      191.11     17.84 o 
   2   3   4     6436.57     7407.81    242.73 o 
   3   3   4     3784.71     3986.50     91.48 o 
   4   3   4     2224.37     2280.27    100.92 o 
   5   3   4       16.01       20.04      6.21 o 
   6   3   4       25.32       36.30      3.63 o 
   7   3   4      202.36      206.12      7.20 o 
   8   3   4     2379.56     2401.59    152.89 o 
   9   3   4     2537.71     2520.28     85.61 o 
  10   3   4       72.49       73.37      4.26 o 
  11   3   4     2234.86     2218.58     90.42 o 
  12   3   4       50.65       51.49      5.15 o 
  13   3   4     1095.06     1111.97     36.26 o 
  14   3   4      460.43      424.94     12.20 o 
  15   3   4        7.36        9.82      5.10 o 
  16   3   4       57.61       62.83      6.46 o 
  17   3   4        0.16        6.00      6.96 o 
 -18   4   4      108.72      118.49      8.97 o 
 -17   4   4       31.68       26.15      5.75 o 
 -16   4   4      814.43      798.93     27.70 o 
 -15   4   4      394.43      379.78     13.67 o 
 -14   4   4       86.20       79.58      6.06 o 
 -13   4   4      473.57      471.66      6.31 o 
 -12   4   4      508.31      483.71     12.15 o 
 -11   4   4       11.45       13.60      3.39 o 
 -10   4   4     1164.90     1191.01     16.56 o 
  -9   4   4      303.92      323.80      8.10 o 
  -8   4   4     2694.54     2645.86     82.31 o 
  -7   4   4        0.50        1.30      3.36 o 
  -6   4   4        1.30        7.21      4.41 o 
  -5   4   4     4383.09     4126.64    109.20 o 
  -4   4   4      666.10      534.53      9.93 o 
  -3   4   4       57.07      110.78     19.36 o 
  -2   4   4      163.02      147.91      4.96 o 
  -1   4   4      727.40      638.91     10.75 o 
   0   4   4      851.85      957.63     75.26 o 
   1   4   4     3069.29     3020.46     32.04 o 
   2   4   4     5738.69     5976.49    177.70 o 
   3   4   4      173.12      198.73      5.46 o 
   4   4   4     1172.29     1103.12     70.38 o 
   5   4   4      214.51      210.43     10.50 o 
   6   4   4       79.14      104.11      7.18 o 
   7   4   4      180.26      189.13      9.73 o 
   8   4   4        0.13       -0.42      4.61 o 
   9   4   4      160.93      160.46      5.03 o 
  10   4   4      184.39      186.12     10.53 o 
  11   4   4       21.60       22.73      4.71 o 
  12   4   4      447.07      462.50     17.85 o 
  13   4   4      225.08      240.80      9.30 o 
  14   4   4      123.96      124.04      5.67 o 
  15   4   4      366.21      359.18      8.43 o 
  16   4   4      134.78      144.31      7.15 o 
 -17   5   4       41.71       47.27      6.00 o 
 -16   5   4      354.73      357.30     12.29 o 
 -15   5   4      167.15      161.30      8.52 o 
 -14   5   4       45.11       44.31      6.08 o 
 -13   5   4        6.35        6.55      5.60 o 
 -12   5   4       48.03       59.61      6.43 o 
 -11   5   4        4.73       10.69      5.06 o 
 -10   5   4      262.80      270.97      6.77 o 
  -9   5   4      109.78      116.69      5.72 o 
  -8   5   4        9.32       15.70      4.18 o 
  -7   5   4      510.08      482.09      8.57 o 
  -6   5   4      898.07      912.19      9.82 o 
  -5   5   4       61.75       78.49      4.35 o 
  -4   5   4      998.21      992.24     19.85 o 
  -3   5   4     1134.65     1048.44     10.84 o 
  -2   5   4       70.97       76.61      4.65 o 
  -1   5   4     1755.38     1754.89     58.36 o 
   0   5   4      789.35      727.70     22.05 o 
   1   5   4      526.23      533.93      8.43 o 
   2   5   4      127.25      124.43      4.60 o 
   3   5   4      618.85      549.29     12.77 o 
   4   5   4      387.72      397.45     15.04 o 
   5   5   4      148.04      134.06      5.50 o 
   6   5   4     1779.94     1897.68     83.16 o 
   7   5   4        1.97        3.71      4.18 o 
   8   5   4       13.89       21.89      4.28 o 
   9   5   4        3.98       13.03      6.75 o 
  10   5   4      181.58      200.23     11.61 o 
  11   5   4       44.32       53.20      4.64 o 
  12   5   4       52.49       58.28      5.55 o 
  13   5   4       80.98       96.71      5.61 o 
  14   5   4       15.68       19.37      5.19 o 
  15   5   4       20.07       27.86      5.32 o 
  16   5   4       13.21       11.97      6.48 o 
 -16   6   4      153.48      162.70      7.74 o 
 -15   6   4      773.84      773.17     26.06 o 
 -14   6   4      314.80      293.28      8.17 o 
 -13   6   4     1706.65     1671.10     49.03 o 
 -12   6   4      115.16      119.30      7.02 o 
 -11   6   4        9.45        9.59      5.34 o 
 -10   6   4     1222.38     1257.92     23.74 o 
  -9   6   4        0.57       -2.06      5.68 o 
  -8   6   4      325.02      315.64      6.58 o 
  -7   6   4       20.21       18.10      5.42 o 
  -6   6   4      382.34      393.00      7.59 o 
  -5   6   4        1.58        6.68      3.97 o 
  -4   6   4      663.08      684.11     18.68 o 
  -3   6   4      450.74      450.21      8.53 o 
  -2   6   4      678.62      659.38     15.41 o 
  -1   6   4      424.41      454.29     24.68 o 
   0   6   4      238.26      229.54      6.87 o 
   1   6   4      785.58      747.64      9.88 o 
   2   6   4      161.10      156.46      4.99 o 
   3   6   4      221.50      191.73      5.72 o 
   4   6   4      232.22      250.70      5.81 o 
   5   6   4       11.84       10.17      3.52 o 
   6   6   4     2629.03     2595.87     93.67 o 
   7   6   4      274.75      252.75     15.95 o 
   8   6   4     1098.97     1231.06     65.27 o 
   9   6   4      862.95      837.79     20.37 o 
  10   6   4       53.10       54.94      5.29 o 
  11   6   4      430.57      440.92     15.95 o 
  12   6   4        0.86        6.34      6.57 o 
  13   6   4      288.88      295.52     10.73 o 
  14   6   4      497.35      527.82     23.67 o 
  15   6   4     1612.49     1697.46    100.14 o 
 -16   7   4      198.07      191.80     12.43 o 
 -15   7   4      157.73      161.20      9.61 o 
 -14   7   4       73.64       66.36      7.07 o 
 -13   7   4     1261.97     1226.36     47.63 o 
 -12   7   4      119.14      121.97      8.52 o 
 -11   7   4     1123.74     1144.56     41.87 o 
 -10   7   4      418.59      398.11     11.04 o 
  -9   7   4      789.66      802.13     24.61 o 
  -8   7   4      160.00      182.37      6.02 o 
  -7   7   4      595.81      541.34     12.09 o 
  -6   7   4     6387.59     6381.28    152.32 o 
  -5   7   4      137.11      131.49      5.84 o 
  -4   7   4      286.81      301.89      6.75 o 
  -3   7   4     2441.96     2494.28     31.90 o 
  -2   7   4       50.73       60.02      5.55 o 
  -1   7   4     1713.14     1665.75    115.75 o 
   0   7   4     4024.64     3993.45    133.85 o 
   1   7   4     1447.36     1420.40     38.93 o 
   2   7   4      919.95      863.16     21.61 o 
   3   7   4       23.63       42.52      5.49 o 
   4   7   4      718.66      708.84      9.09 o 
   5   7   4       22.30       22.31      5.07 o 
   6   7   4      452.05      448.20     13.62 o 
   7   7   4     1536.05     1465.25     20.52 o 
   8   7   4        0.08        6.49      5.07 o 
   9   7   4      287.63      302.67     20.04 o 
  10   7   4       37.05       36.68      4.94 o 
  11   7   4        5.22        9.48      5.55 o 
  12   7   4      252.25      250.83      7.97 o 
  13   7   4      155.45      153.52      8.12 o 
  14   7   4       46.28       55.24      7.85 o 
 -15   8   4      105.82       89.05     11.61 o 
 -14   8   4      212.28      238.26      7.57 o 
 -13   8   4       95.02      109.64      8.99 o 
 -12   8   4      299.27      261.72      7.53 o 
 -11   8   4      681.87      692.87     21.45 o 
 -10   8   4      133.24      141.84      7.53 o 
  -9   8   4      640.34      647.53     13.81 o 
  -8   8   4      690.66      698.71     13.95 o 
  -7   8   4      706.86      751.68     16.50 o 
  -6   8   4      151.13      176.53      6.32 o 
  -5   8   4      334.72      342.17      7.43 o 
  -4   8   4      927.44      907.63     14.28 o 
  -3   8   4       10.78       13.72      5.14 o 
  -2   8   4      382.26      398.20      7.77 o 
  -1   8   4     1233.73     1228.97     30.12 o 
   0   8   4     1798.18     1833.84     49.55 o 
   1   8   4      168.50      166.44      6.73 o 
   2   8   4      338.72      350.57      8.08 o 
   3   8   4      238.88      254.48      7.61 o 
   4   8   4        3.38        6.25      6.08 o 
   5   8   4      304.58      286.63      7.28 o 
   6   8   4      166.86      138.88      7.91 o 
   7   8   4      784.60      744.72     11.59 o 
   8   8   4       52.20       53.46     10.32 o 
   9   8   4      222.18      205.62      9.44 o 
  10   8   4      193.18      195.21      7.68 o 
  11   8   4      342.53      353.00     18.16 o 
  12   8   4      385.54      398.32     20.54 o 
  13   8   4        2.46       16.50      7.33 o 
 -13   9   4       56.96       62.74      9.30 o 
 -12   9   4      196.12      221.09      8.52 o 
 -11   9   4       86.74       82.08      7.38 o 
 -10   9   4      259.38      285.90     13.71 o 
  -9   9   4      271.40      280.49      9.30 o 
  -8   9   4      164.38      170.27      7.25 o 
  -7   9   4      451.77      423.50     10.63 o 
  -6   9   4     2398.50     2407.92     42.37 o 
  -5   9   4       88.53       94.70      6.94 o 
  -4   9   4      434.91      469.55      7.85 o 
  -3   9   4     2188.03     2217.47     30.27 o 
  -2   9   4       94.51       97.21      6.72 o 
  -1   9   4      805.02      776.47     13.06 o 
   0   9   4     2633.43     2528.33     32.69 o 
   1   9   4      119.08      125.21      7.92 o 
   2   9   4       21.88       26.19      6.53 o 
   3   9   4      509.55      517.22     12.53 o 
   4   9   4       64.07       68.13      8.69 o 
   5   9   4      107.13      116.49      7.77 o 
   6   9   4      358.05      325.00     17.33 o 
   7   9   4      428.39      393.11      9.79 o 
   8   9   4      799.77      786.31     27.07 o 
   9   9   4       51.21       33.93      7.10 o 
  10   9   4        0.19        8.33      7.30 o 
  11   9   4        4.99        2.30      6.77 o 
  12   9   4       38.58       51.54      7.59 o 
 -12  10   4      369.12      374.34     39.63 o 
 -11  10   4       49.58       50.58     10.83 o 
 -10  10   4      400.73      407.38     11.82 o 
  -9  10   4        0.28        0.66      7.97 o 
  -8  10   4       17.79       28.20      7.56 o 
  -7  10   4        0.10        2.50      9.13 o 
  -6  10   4        8.05       16.87      7.40 o 
  -5  10   4      606.37      584.25     10.10 o 
  -4  10   4       28.98       27.88      6.06 o 
  -3  10   4      103.97      111.02      7.48 o 
  -2  10   4       60.56       67.39      7.94 o 
  -1  10   4       71.22       75.64      7.80 o 
   0  10   4      167.72      177.76      9.70 o 
   1  10   4      497.78      479.16     21.15 o 
   2  10   4      374.64      348.00     11.12 o 
   3  10   4      130.55      123.32     10.09 o 
   4  10   4       11.15       19.90      7.42 o 
   5  10   4        0.95        2.82      9.89 o 
   6  10   4      328.75      295.04      8.96 o 
   7  10   4      519.40      473.80     26.17 o 
   8  10   4      184.57      193.26      9.03 o 
   9  10   4      578.37      557.72     24.78 o 
  10  10   4       22.09       27.33      7.01 o 
 -10  11   4       43.45       55.73     10.74 o 
  -9  11   4       20.30       34.00     10.66 o 
  -8  11   4      134.34      111.94      9.49 o 
  -7  11   4        5.78        7.77      9.76 o 
  -6  11   4        3.23        5.47      9.34 o 
  -5  11   4        2.53        8.50      9.11 o 
  -4  11   4      192.79      197.94      7.83 o 
  -3  11   4      104.79      110.03      7.50 o 
  -2  11   4      101.77      107.82      8.84 o 
  -1  11   4       13.45       18.91      9.53 o 
   0  11   4        0.43        7.34      9.02 o 
   1  11   4        7.65       16.52     11.31 o 
   2  11   4       41.68       41.24     10.73 o 
   3  11   4       18.34       26.00      9.90 o 
   4  11   4      218.38      205.27      9.58 o 
   5  11   4        1.43       16.02      9.80 o 
   6  11   4      216.35      208.22     18.87 o 
   7  11   4        0.23       -0.08      9.53 o 
   8  11   4        1.84        7.22      8.27 o 
  -7  12   4       52.49       42.62      9.19 o 
  -6  12   4        1.24        0.69      9.98 o 
  -5  12   4      349.68      357.30     13.04 o 
  -4  12   4     1171.06     1185.28     26.06 o 
  -3  12   4      349.71      371.12     12.06 o 
  -2  12   4        0.35       -0.87     10.96 o 
  -1  12   4     1473.43     1528.54     37.01 o 
   0  12   4      164.76      173.42     14.91 o 
   1  12   4      196.20      200.68     18.65 o 
   2  12   4      273.85      281.96     18.96 o 
   3  12   4        8.19       13.30     11.31 o 
   4  12   4      929.36      950.10     16.49 o 
   5  12   4        7.87        6.09      8.98 o 
   6  12   4       39.15       55.14     16.04 o 
 -18   1   5        0.34        7.31      4.63 o 
 -17   1   5      101.46       93.85      4.96 o 
 -16   1   5      473.45      488.83     11.13 o 
 -15   1   5       32.36       42.63      4.16 o 
 -14   1   5      807.88      811.66      7.06 o 
 -13   1   5     1297.23     1301.40     39.93 o 
 -12   1   5     1757.89     1752.79     27.96 o 
 -11   1   5      565.68      549.57     21.27 o 
 -10   1   5        1.54       -0.80      3.66 o 
  -9   1   5     7136.43     7181.53    311.31 o 
  -8   1   5      558.24      488.37      5.79 o 
  -7   1   5     4078.82     3855.91    163.77 o 
  -6   1   5     5596.62     5430.21     84.93 o 
  -5   1   5     1591.15     1708.80     85.80 o 
  -4   1   5    13490.33    15000.25    329.20 o 
  -3   1   5      257.59      296.58     11.65 o 
  -2   1   5     1866.06     2156.58     28.86 o 
   0   1   5     1002.72     1061.88     18.93 o 
   1   1   5       18.45       28.66      3.64 o 
   2   1   5      353.54      505.01      9.41 o 
   3   1   5      846.35      738.79     33.07 o 
   4   1   5      101.79      109.85      8.27 o 
   5   1   5        0.74        5.57      4.10 o 
   6   1   5      903.01      840.82     26.55 o 
   7   1   5       51.52       60.34      3.65 o 
   8   1   5       20.55       19.87      3.35 o 
   9   1   5     1540.67     1573.93     20.42 o 
  10   1   5      490.09      532.46     10.59 o 
  11   1   5      103.33       94.84      5.39 o 
  12   1   5      770.91      797.40     30.72 o 
  13   1   5       23.27       22.50      5.24 o 
  14   1   5       95.25       92.69      6.07 o 
  15   1   5     1259.36     1176.24     27.79 o 
  16   1   5      242.48      259.63     16.28 o 
 -18   2   5        0.51        1.11      4.97 o 
 -17   2   5      296.25      316.06      5.69 o 
 -16   2   5     1654.79     1565.99      9.38 o 
 -15   2   5      309.18      303.48      6.83 o 
 -14   2   5      133.70      131.84      4.57 o 
 -13   2   5      764.90      743.64     10.48 o 
 -12   2   5     2018.67     2017.96     24.26 o 
 -11   2   5     5171.75     5239.67    155.69 o 
 -10   2   5      814.83      787.06     14.53 o 
  -9   2   5      147.01      126.45      3.95 o 
  -8   2   5      533.13      499.65     15.71 o 
  -7   2   5      273.14      239.45      5.17 o 
  -6   2   5      108.49      114.21      6.65 o 
  -5   2   5     3861.62     4254.23    114.18 o 
  -4   2   5     1545.48     1649.98     48.92 o 
  -3   2   5     6598.22     7526.07     68.45 o 
  -2   2   5       57.76       66.10      6.42 o 
  -1   2   5       92.81      126.26      5.64 o 
   0   2   5       21.95       13.70      7.73 o 
   1   2   5       42.53       49.46      4.41 o 
   2   2   5     1046.63     1047.58     47.68 o 
   3   2   5     4066.03     4388.72    252.13 o 
   4   2   5     3711.83     3985.60    184.81 o 
   5   2   5     6389.26     6418.80    155.88 o 
   6   2   5     1715.08     1573.48     51.26 o 
   7   2   5      511.67      482.30     17.74 o 
   8   2   5     3807.85     3880.65     73.46 o 
   9   2   5      295.92      313.93     13.39 o 
  10   2   5      177.88      173.39      5.82 o 
  11   2   5        4.90        7.16      4.42 o 
  12   2   5     3120.67     3161.21    106.78 o 
  13   2   5       57.78       46.66      4.87 o 
  14   2   5      644.06      626.36     17.63 o 
  15   2   5      901.09      863.98     22.18 o 
  16   2   5      302.49      316.91     11.45 o 
 -18   3   5       46.10       52.70      5.34 o 
 -17   3   5      227.88      208.95      5.19 o 
 -16   3   5        2.69        7.13      4.45 o 
 -15   3   5        3.58       10.82      4.73 o 
 -14   3   5      333.15      337.61      7.50 o 
 -13   3   5        0.33       -0.92      3.83 o 
 -12   3   5      543.24      527.21      5.89 o 
 -11   3   5       77.40       79.70      4.90 o 
 -10   3   5      231.40      227.94      6.09 o 
  -9   3   5      857.31      835.74      7.63 o 
  -8   3   5      525.83      533.53     19.36 o 
  -7   3   5     2440.42     2499.36     41.46 o 
  -6   3   5       58.39       69.79      3.48 o 
  -5   3   5     1872.50     1800.07     43.51 o 
  -4   3   5     3495.39     3722.38     39.62 o 
  -3   3   5      264.37      310.98     10.93 o 
  -2   3   5     2043.71     2250.18     57.98 o 
  -1   3   5      148.16      141.33      6.24 o 
   0   3   5     7561.65     8434.30    164.15 o 
   1   3   5      121.08      183.54      8.77 o 
   2   3   5     2319.41     2309.21     23.88 o 
   3   3   5     1050.38     1037.74     35.29 o 
   4   3   5       36.71       38.23      4.08 o 
   5   3   5      554.99      504.75     27.53 o 
   6   3   5        1.25       11.64      7.44 o 
   7   3   5     3478.12     3457.92    131.72 o 
   8   3   5        1.42        1.63      4.76 o 
   9   3   5     1900.54     1941.99     77.42 o 
  10   3   5       43.07       48.21      4.47 o 
  11   3   5       63.58       75.30      5.40 o 
  12   3   5      765.99      750.27     39.88 o 
  13   3   5        0.24       15.40      4.80 o 
  14   3   5      940.24      984.31     51.49 o 
  15   3   5       85.29       93.93      8.18 o 
  16   3   5      842.48      857.20     26.00 o 
 -17   4   5       88.30      102.41      6.34 o 
 -16   4   5       97.54      108.66      7.80 o 
 -15   4   5        0.19        5.81      4.50 o 
 -14   4   5     1343.25     1329.78     19.48 o 
 -13   4   5        0.58        3.30      3.41 o 
 -12   4   5        9.66        6.75      4.01 o 
 -11   4   5      900.92      846.56     34.72 o 
 -10   4   5       18.54       14.56      4.23 o 
  -9   4   5     2446.57     2444.61     48.29 o 
  -8   4   5      642.69      586.61     20.93 o 
  -7   4   5     1319.15     1325.78     40.46 o 
  -6   4   5     4585.10     4555.71    116.67 o 
  -5   4   5      554.89      531.39     11.51 o 
  -4   4   5       13.71       28.05      3.08 o 
  -3   4   5      708.02      652.66     10.42 o 
  -2   4   5    18223.07    20011.74    544.75 o 
  -1   4   5      135.94      154.14      6.33 o 
   0   4   5       31.22       43.98      5.03 o 
   1   4   5     5982.77     6238.30    187.95 o 
   2   4   5     1554.71     1551.50     32.08 o 
   3   4   5     1460.50     1492.01     80.27 o 
   4   4   5      493.89      456.57      7.50 o 
   5   4   5     1113.77     1097.95     82.70 o 
   6   4   5      118.72      111.40      8.37 o 
   7   4   5       68.47       80.18      5.51 o 
   8   4   5       77.07       72.09      5.20 o 
   9   4   5      649.71      619.58     25.15 o 
  10   4   5        1.29        2.72      3.82 o 
  11   4   5      187.32      190.80      7.30 o 
  12   4   5       16.22        9.96      4.98 o 
  13   4   5      302.96      308.78      7.60 o 
  14   4   5      160.95      165.56      5.71 o 
  15   4   5      129.38      123.41      5.70 o 
  16   4   5       10.41        6.98     16.71 o 
 -17   5   5      128.30      117.62      7.23 o 
 -16   5   5       54.85       45.26      7.11 o 
 -15   5   5      659.73      608.22     16.55 o 
 -14   5   5      606.55      616.90     10.72 o 
 -13   5   5       80.81       96.15      5.57 o 
 -12   5   5      227.68      240.04      7.40 o 
 -11   5   5      349.92      343.25      7.88 o 
 -10   5   5       59.48       51.80      5.03 o 
  -9   5   5      663.38      709.98     18.54 o 
  -8   5   5     1674.70     1607.93     39.75 o 
  -7   5   5      124.73      121.44      4.85 o 
  -6   5   5      655.85      666.05      8.74 o 
  -5   5   5      824.78      837.23     25.02 o 
  -4   5   5     1076.06     1022.44     24.76 o 
  -3   5   5      453.11      424.09      9.67 o 
  -2   5   5     1542.97     1438.02     19.36 o 
  -1   5   5      226.48      245.98     11.84 o 
   0   5   5      298.89      290.53      8.23 o 
   1   5   5     3318.18     3285.64    139.34 o 
   2   5   5     1039.88     1080.44     18.68 o 
   3   5   5      289.81      307.80      5.71 o 
   4   5   5      544.42      534.16     19.96 o 
   5   5   5     2770.95     2653.78    101.84 o 
   6   5   5      808.65      835.42     47.81 o 
   7   5   5        3.48        2.00      5.18 o 
   8   5   5     1023.40     1049.10     67.36 o 
   9   5   5      939.03      984.91     58.07 o 
  10   5   5     2039.86     2105.56     92.02 o 
  11   5   5       31.27       32.68      4.84 o 
  12   5   5       43.61       54.14      7.94 o 
  13   5   5     1972.64     1914.27     77.17 o 
  14   5   5        5.17        1.49      5.57 o 
  15   5   5      188.56      181.79     10.89 o 
 -16   6   5       42.71       41.92     12.69 o 
 -15   6   5        0.72        7.61      6.59 o 
 -14   6   5      109.09       98.45      7.03 o 
 -13   6   5      191.64      194.84      7.07 o 
 -12   6   5       16.34       28.63      6.51 o 
 -11   6   5        0.34       -0.84      4.77 o 
 -10   6   5       14.51       10.29      5.09 o 
  -9   6   5      394.27      387.77     17.21 o 
  -8   6   5        8.00       14.75      5.25 o 
  -7   6   5       13.94       16.61      4.43 o 
  -6   6   5        2.91        8.01      3.91 o 
  -5   6   5       71.53       66.89      4.27 o 
  -4   6   5      556.04      538.38     12.30 o 
  -3   6   5      573.48      622.85      8.82 o 
  -2   6   5     1234.99     1251.88     64.04 o 
  -1   6   5      273.83      297.83      8.03 o 
   0   6   5      431.38      466.68     10.01 o 
   1   6   5       10.98       14.97      4.49 o 
   2   6   5      243.35      219.76      5.39 o 
   3   6   5     1275.12     1267.03     30.96 o 
   4   6   5      134.36      122.21      5.26 o 
   5   6   5     1797.72     1833.10     54.36 o 
   6   6   5       88.82      117.37      8.43 o 
   7   6   5      485.15      489.37     15.31 o 
   8   6   5      268.23      274.73      9.86 o 
   9   6   5       49.25       45.55      6.71 o 
  10   6   5     1054.74     1038.64     16.00 o 
  11   6   5       47.98       54.23      5.35 o 
  12   6   5      172.24      172.00      6.94 o 
  13   6   5      685.24      718.51     14.81 o 
  14   6   5       74.57       76.42      7.58 o 
 -15   7   5      345.49      340.27     15.46 o 
 -14   7   5     1944.17     1916.77     42.71 o 
 -13   7   5        0.14       -1.54      8.05 o 
 -12   7   5        6.87       16.35      7.37 o 
 -11   7   5     1933.11     1935.66     45.06 o 
 -10   7   5       51.48       59.99      6.51 o 
  -9   7   5       24.41       33.76      4.78 o 
  -8   7   5       13.41        7.24      4.06 o 
  -7   7   5       22.28       47.21      5.33 o 
  -6   7   5      150.53      141.75      6.12 o 
  -5   7   5        2.12        9.20      4.54 o 
  -4   7   5        8.00       12.08      4.25 o 
  -3   7   5       46.13       55.69      5.63 o 
  -2   7   5     1214.14     1220.16     15.58 o 
  -1   7   5     1734.49     1641.46     63.55 o 
   0   7   5      538.53      515.85     25.99 o 
   1   7   5     2660.89     2636.85     76.42 o 
   2   7   5      397.39      399.86      7.10 o 
   3   7   5     1128.56     1171.93     20.75 o 
   4   7   5      372.10      402.04     16.04 o 
   5   7   5      866.98      835.63     23.11 o 
   6   7   5      119.99      141.89      5.74 o 
   7   7   5      106.00      112.54      5.33 o 
   8   7   5     1318.65     1433.23     58.05 o 
   9   7   5      265.56      264.20      7.96 o 
  10   7   5     2656.12     2877.72    107.77 o 
  11   7   5      232.06      251.57      7.17 o 
  12   7   5       31.69       34.74      6.56 o 
  13   7   5      223.81      245.45     13.23 o 
 -14   8   5       20.14       24.92      7.81 o 
 -13   8   5      233.19      247.74      8.30 o 
 -12   8   5      520.96      516.44     14.79 o 
 -11   8   5     1865.09     1803.27     21.74 o 
 -10   8   5      133.58      140.01      5.85 o 
  -9   8   5     1169.73     1123.02     27.96 o 
  -8   8   5      222.70      221.78     10.47 o 
  -7   8   5       21.56       20.52      4.92 o 
  -6   8   5      305.11      317.44      7.52 o 
  -5   8   5      296.77      320.66      7.45 o 
  -4   8   5      752.63      797.48     18.89 o 
  -3   8   5       39.59       46.52      6.85 o 
  -2   8   5     2453.07     2434.91     42.32 o 
  -1   8   5      589.59      600.37     12.32 o 
   0   8   5     2810.47     3019.25     85.61 o 
   1   8   5      704.03      750.56     13.48 o 
   2   8   5       55.52       58.56      5.77 o 
   3   8   5     1798.42     1816.50     44.05 o 
   4   8   5        9.53        5.58      4.97 o 
   5   8   5      183.04      214.19     10.35 o 
   6   8   5     2442.66     2330.75     84.42 o 
   7   8   5     2239.69     2268.74     23.63 o 
   8   8   5        0.67        8.29      6.71 o 
   9   8   5      133.13      120.47      7.85 o 
  10   8   5       77.10       86.06      7.25 o 
  11   8   5      860.75      841.24     34.22 o 
  12   8   5      213.61      230.02     14.93 o 
 -13   9   5        0.20        0.72      8.72 o 
 -12   9   5       77.97       73.65      7.73 o 
 -11   9   5      132.47      154.65      8.52 o 
 -10   9   5      184.41      179.80      8.26 o 
  -9   9   5       47.21       54.22      7.34 o 
  -8   9   5      253.93      239.96      8.13 o 
  -7   9   5      162.06      140.51      7.49 o 
  -6   9   5        1.70        3.34      5.49 o 
  -5   9   5        1.19        3.85      6.28 o 
  -4   9   5        6.49        7.36      6.02 o 
  -3   9   5      972.13      973.10     20.86 o 
  -2   9   5       37.73       37.90      8.38 o 
  -1   9   5       46.50       51.62      9.01 o 
   0   9   5      390.42      362.27     16.47 o 
   1   9   5       66.45       74.10      9.50 o 
   2   9   5        1.80        3.27      5.79 o 
   3   9   5      580.73      601.90     13.55 o 
   4   9   5      163.24      152.55      7.13 o 
   5   9   5      180.51      187.80      9.30 o 
   6   9   5      174.28      158.77     20.86 o 
   7   9   5      329.18      326.98      9.10 o 
   8   9   5       32.88       42.49     10.45 o 
   9   9   5        1.59        6.28      6.71 o 
  10   9   5     1173.00     1118.03     13.49 o 
  11   9   5       18.41       21.87      6.36 o 
 -11  10   5        8.13       12.31      7.25 o 
 -10  10   5      170.39      180.12      8.57 o 
  -9  10   5       66.03       63.82      8.48 o 
  -8  10   5      100.11      110.11      7.30 o 
  -7  10   5       14.19       11.77      7.03 o 
  -6  10   5      229.35      251.21      7.58 o 
  -5  10   5        6.83        8.67      6.70 o 
  -4  10   5       10.81        9.28      6.49 o 
  -3  10   5      193.23      206.63     10.99 o 
  -2  10   5      102.68      101.48     11.01 o 
  -1  10   5       40.68       35.47      9.12 o 
   0  10   5     1050.66      988.15     17.39 o 
   1  10   5       95.88       82.24      9.46 o 
   2  10   5       31.36       33.13      7.24 o 
   3  10   5      496.63      477.24     11.94 o 
   4  10   5      884.80      805.82     12.82 o 
   5  10   5      306.23      286.76      8.76 o 
   6  10   5      305.28      277.71     11.63 o 
   7  10   5      984.69      923.92     65.71 o 
   8  10   5     1127.11     1104.93     46.24 o 
   9  10   5       42.55       23.63      8.91 o 
  -9  11   5      749.42      726.87     14.86 o 
  -8  11   5      249.74      277.34     13.41 o 
  -7  11   5       73.63       61.08      9.42 o 
  -6  11   5       69.57       81.45      7.64 o 
  -5  11   5       20.05       21.09      7.71 o 
  -4  11   5      492.94      519.53     16.39 o 
  -3  11   5       10.63       15.87      8.57 o 
  -2  11   5        0.42        4.64     10.40 o 
  -1  11   5     1774.05     1691.44     86.22 o 
   0  11   5       64.22       73.98     11.32 o 
   1  11   5     1164.81     1223.99     19.01 o 
   2  11   5      226.65      217.01     16.36 o 
   3  11   5        1.23        6.39     10.19 o 
   4  11   5      322.44      307.85     14.46 o 
   5  11   5      121.56      126.12     11.27 o 
   6  11   5      304.47      273.58     16.34 o 
   7  11   5       69.11       65.25     10.77 o 
  -6  12   5       37.68       43.52     11.00 o 
  -5  12   5       23.98       19.45      9.16 o 
  -4  12   5       14.60       20.23     10.56 o 
  -3  12   5        9.67       12.66     11.18 o 
  -2  12   5      931.21      888.69     36.83 o 
  -1  12   5      209.10      204.33     22.20 o 
   0  12   5      162.94      155.39     12.71 o 
   1  12   5       46.63       49.18     18.69 o 
   2  12   5        0.10        0.00     16.49 o 
   3  12   5      117.56      129.87     16.97 o 
   4  12   5       91.51      100.49     12.12 o 
 -18   0   6      137.32      153.13      8.92 o 
 -17   0   6      598.85      596.64     11.60 o 
 -16   0   6     1619.19     1540.53     45.50 o 
 -15   0   6      460.24      434.75     17.25 o 
 -14   0   6      355.65      346.82     16.42 o 
 -13   0   6     7025.25     7044.72     37.83 o 
 -12   0   6     3811.50     3796.57    198.17 o 
 -11   0   6       96.85       96.99     23.59 o 
 -10   0   6     4150.22     3886.25    207.55 o 
  -9   0   6      169.62      153.26     10.74 o 
  -8   0   6     1777.57     1787.81     16.78 o 
  -7   0   6       10.76       15.66      5.47 o 
  -6   0   6     1937.66     2196.38     25.89 o 
  -5   0   6     5165.02     6437.42     54.82 o 
  -4   0   6      870.33     1126.91     18.96 o 
  -3   0   6     4398.71     5268.86     51.93 o 
  -2   0   6      333.50      363.78     10.92 o 
   0   0   6     3065.02     3436.77     37.91 o 
   1   0   6     1800.20     1772.07     25.23 o 
   2   0   6      304.81      340.17     11.26 o 
   3   0   6     3047.27     3384.22     34.01 o 
   4   0   6     6960.95     7951.07     57.96 o 
   5   0   6     4187.36     4124.00    287.55 o 
   6   0   6      380.46      416.80      8.32 o 
   7   0   6      612.44      604.12      8.14 o 
   8   0   6    10384.84    10022.03    235.64 o 
   9   0   6       76.04       81.17      6.28 o 
  10   0   6       30.75       43.40      6.04 o 
  11   0   6     4736.06     4670.49    178.76 o 
  12   0   6      231.07      231.70      6.41 o 
  13   0   6      396.14      379.87     12.76 o 
  14   0   6      112.56      126.05      9.67 o 
  15   0   6     1421.97     1248.15     27.91 o 
  16   0   6      104.14      110.15     11.62 o 
 -18   1   6       15.51       23.14      4.90 o 
 -17   1   6       77.74       80.03      4.59 o 
 -16   1   6       54.83       62.14      4.71 o 
 -15   1   6      100.92      108.27      4.55 o 
 -14   1   6      425.54      409.41      7.46 o 
 -13   1   6      124.28      124.24      4.85 o 
 -12   1   6      589.20      564.33      8.12 o 
 -11   1   6      852.94      831.96     11.41 o 
 -10   1   6      732.08      696.16     22.90 o 
  -9   1   6      267.49      266.82      5.52 o 
  -8   1   6     1290.26     1319.36     73.20 o 
  -7   1   6       34.59       50.87      5.99 o 
  -6   1   6     1024.70     1077.66     43.68 o 
  -5   1   6      107.37      100.63     10.51 o 
  -4   1   6     3005.29     3139.94     24.10 o 
  -3   1   6      595.96      721.96     31.16 o 
  -2   1   6      640.57      684.62     15.07 o 
  -1   1   6     2218.17     2452.56     30.66 o 
   0   1   6      447.55      453.18     11.86 o 
   1   1   6     1097.47     1209.26     39.71 o 
   2   1   6     3312.30     4065.36    205.35 o 
   3   1   6     1495.33     1779.80     16.89 o 
   4   1   6       95.14      121.32      5.87 o 
   5   1   6      442.67      476.66     17.94 o 
   6   1   6      425.66      417.39     16.20 o 
   7   1   6      919.07      908.08     34.20 o 
   8   1   6      154.35      144.16      6.93 o 
   9   1   6     4117.32     4049.41     86.28 o 
  10   1   6      621.27      610.73      8.04 o 
  11   1   6       37.62       38.05      4.32 o 
  12   1   6       39.49       47.54      4.67 o 
  13   1   6        4.56        6.37      4.28 o 
  14   1   6      139.03      136.51      5.99 o 
  15   1   6      262.46      240.34      6.89 o 
  16   1   6      371.30      351.17      7.48 o 
 -17   2   6       45.84       48.77      4.60 o 
 -16   2   6      341.80      331.92     10.48 o 
 -15   2   6      129.13      124.17      4.84 o 
 -14   2   6       28.96       31.02      4.24 o 
 -13   2   6       15.59       20.99      3.79 o 
 -12   2   6       73.26       66.92      4.32 o 
 -11   2   6     2054.95     1969.69     19.55 o 
 -10   2   6      217.43      208.29     10.24 o 
  -9   2   6       86.38       87.04      4.50 o 
  -8   2   6     1793.77     1736.22     90.70 o 
  -7   2   6        0.03        4.90      3.27 o 
  -6   2   6       70.17       80.23      3.90 o 
  -5   2   6      330.40      339.89     10.72 o 
  -4   2   6     1983.77     2309.45     46.46 o 
  -3   2   6        2.02       -7.83      7.83 o 
  -2   2   6     1505.17     1688.94     22.98 o 
  -1   2   6       14.90        9.90      4.49 o 
   0   2   6       53.84       55.28      7.81 o 
   1   2   6       73.25       85.60      5.55 o 
   2   2   6     1852.67     1933.46    116.92 o 
   3   2   6      448.96      496.14     20.70 o 
   4   2   6        7.67       16.71      5.61 o 
   5   2   6     2544.38     2590.02    143.28 o 
   6   2   6      314.02      348.21      5.85 o 
   7   2   6       30.50       33.94      3.88 o 
   8   2   6      280.84      291.27     13.97 o 
   9   2   6     1567.70     1537.33     64.63 o 
  10   2   6       41.23       49.95      4.58 o 
  11   2   6      128.85      129.21      8.05 o 
  12   2   6       88.89      103.63      5.30 o 
  13   2   6      104.65      106.46      6.15 o 
  14   2   6       12.83       12.52      5.25 o 
  15   2   6       71.21       58.53      5.81 o 
 -17   3   6      318.49      304.62     11.37 o 
 -16   3   6      314.15      288.45      9.88 o 
 -15   3   6      111.04      111.21      5.53 o 
 -14   3   6      140.75      147.87      4.79 o 
 -13   3   6      128.74      135.96      5.38 o 
 -12   3   6        6.45       12.63      4.09 o 
 -11   3   6      569.72      569.82     20.84 o 
 -10   3   6      148.20      144.29      4.77 o 
  -9   3   6      264.54      233.58      9.68 o 
  -8   3   6      452.30      447.46     10.95 o 
  -7   3   6      639.94      586.75     28.61 o 
  -6   3   6      164.29      157.56     10.11 o 
  -5   3   6      700.79      707.98     25.01 o 
  -4   3   6      980.74     1068.82     65.44 o 
  -3   3   6      508.80      536.27     12.56 o 
  -2   3   6     3375.82     3713.22    263.54 o 
  -1   3   6     5078.30     5631.17    264.52 o 
   0   3   6       62.76       51.48      7.11 o 
   1   3   6     1046.31     1043.92     23.92 o 
   2   3   6       13.74        1.39      4.83 o 
   3   3   6      128.95      102.05      4.63 o 
   4   3   6       81.18       66.37      4.69 o 
   5   3   6     1068.80     1137.63     54.55 o 
   6   3   6      182.50      194.45     10.92 o 
   7   3   6      253.90      255.39     17.87 o 
   8   3   6        2.92        0.56      4.59 o 
   9   3   6      280.76      266.59     15.07 o 
  10   3   6     1206.83     1182.85     74.32 o 
  11   3   6       66.18       81.06      6.84 o 
  12   3   6      134.85      136.33      8.54 o 
  13   3   6      312.61      296.81     13.02 o 
  14   3   6        4.65        9.62      4.96 o 
  15   3   6      558.85      558.47     25.58 o 
 -17   4   6       19.73       24.61      5.98 o 
 -16   4   6       21.37       25.10      4.41 o 
 -15   4   6      858.50      808.09     26.47 o 
 -14   4   6      338.12      334.73      7.90 o 
 -13   4   6      182.07      190.51      7.37 o 
 -12   4   6     1372.47     1339.49      9.82 o 
 -11   4   6        4.86        8.09      4.23 o 
 -10   4   6     1312.38     1316.73     22.80 o 
  -9   4   6     1374.32     1341.38     21.47 o 
  -8   4   6      156.89      154.54      4.61 o 
  -7   4   6        6.56       15.68      3.96 o 
  -6   4   6      155.04      142.34      6.03 o 
  -5   4   6     1790.79     1767.64     54.37 o 
  -4   4   6      138.50      163.12      5.03 o 
  -3   4   6     3368.69     3698.47     81.28 o 
  -2   4   6     3872.61     4026.06    109.81 o 
  -1   4   6     3438.58     3740.39    112.29 o 
   0   4   6      267.24      280.39      7.40 o 
   1   4   6      314.89      339.01     17.82 o 
   2   4   6     1170.49     1227.90     27.74 o 
   3   4   6      189.94      163.89      5.50 o 
   4   4   6      236.14      245.21     10.77 o 
   5   4   6      360.29      369.29     18.68 o 
   6   4   6     2490.55     2398.37     99.01 o 
   7   4   6      115.48      118.47      5.37 o 
   8   4   6       66.15       67.54     10.77 o 
   9   4   6     1043.51     1039.31     57.52 o 
  10   4   6      677.83      730.58     16.70 o 
  11   4   6       36.01       36.52      5.03 o 
  12   4   6       33.50       36.59      4.54 o 
  13   4   6      126.58      128.69      5.76 o 
  14   4   6       23.78       17.73      6.86 o 
  15   4   6       11.85       16.65      7.13 o 
 -16   5   6      205.58      222.10     11.52 o 
 -15   5   6      142.61      140.97      8.25 o 
 -14   5   6       82.65       86.72      6.16 o 
 -13   5   6        4.38        7.24      5.22 o 
 -12   5   6       20.58       19.53      4.94 o 
 -11   5   6      570.43      589.66     17.47 o 
 -10   5   6        1.21       -0.37      4.02 o 
  -9   5   6      144.76      141.52      5.26 o 
  -8   5   6     2325.73     2156.04     18.86 o 
  -7   5   6       17.46       49.32     14.72 o 
  -6   5   6      312.44      301.57      7.76 o 
  -5   5   6      879.91      837.15     16.26 o 
  -4   5   6       24.33       16.96      3.33 o 
  -3   5   6       47.83       49.69      6.34 o 
  -2   5   6       48.07       54.58      6.51 o 
  -1   5   6     5082.71     5099.33    318.56 o 
   0   5   6        2.01       -1.79      6.22 o 
   1   5   6        0.02        5.90      6.23 o 
   2   5   6     1671.06     1590.76     35.99 o 
   3   5   6     1081.55      986.58     22.55 o 
   4   5   6       92.66       89.87      5.08 o 
   5   5   6       14.83       12.29      4.71 o 
   6   5   6     3044.23     3055.51    100.45 o 
   7   5   6       76.95       80.77      6.98 o 
   8   5   6      157.75      175.44      9.52 o 
   9   5   6     1087.85     1136.71     37.73 o 
  10   5   6     1414.15     1467.27     45.67 o 
  11   5   6       49.30       61.69      7.30 o 
  12   5   6       62.44       80.37      5.94 o 
  13   5   6     1157.94     1174.40     73.52 o 
  14   5   6        0.29        0.94      6.35 o 
 -15   6   6        1.52        1.87      8.14 o 
 -14   6   6     1075.58     1043.64     30.95 o 
 -13   6   6       89.12       79.61      7.25 o 
 -12   6   6      125.53      129.94      6.32 o 
 -11   6   6      596.51      596.62     17.38 o 
 -10   6   6      603.01      573.17     12.79 o 
  -9   6   6     1216.40     1200.14     13.35 o 
  -8   6   6      312.04      292.10      6.38 o 
  -7   6   6      295.74      308.54      8.13 o 
  -6   6   6     5203.53     5118.58    129.21 o 
  -5   6   6      190.91      182.30      6.66 o 
  -4   6   6      204.64      198.24      5.90 o 
  -3   6   6     1677.56     1555.01     16.09 o 
  -2   6   6      955.44      931.51     22.14 o 
  -1   6   6        2.94        2.24      5.28 o 
   0   6   6       24.41       25.91      6.81 o 
   1   6   6     6853.18     7018.46     67.20 o 
   2   6   6        4.09        7.25      4.89 o 
   3   6   6     1577.73     1498.66     56.01 o 
   4   6   6     1455.68     1442.47     22.22 o 
   5   6   6      177.49      204.01     13.90 o 
   6   6   6      178.76      195.74      8.29 o 
   7   6   6      825.92      809.28     64.22 o 
   8   6   6      123.63      105.98     10.42 o 
   9   6   6      127.04      143.40      7.63 o 
  10   6   6      216.39      212.57     11.76 o 
  11   6   6      622.97      641.06     24.04 o 
  12   6   6       29.88       41.44      6.62 o 
  13   6   6       41.44       32.12      6.53 o 
 -15   7   6       65.14       55.87      7.07 o 
 -14   7   6      205.96      164.15      9.27 o 
 -13   7   6       64.97       88.87      8.01 o 
 -12   7   6      268.46      269.80     14.81 o 
 -11   7   6        2.45        5.29      5.94 o 
 -10   7   6      486.55      437.25     13.68 o 
  -9   7   6       15.63       11.59      5.49 o 
  -8   7   6       28.71       22.76      5.40 o 
  -7   7   6      899.87      892.88     16.39 o 
  -6   7   6       17.94       19.55      5.08 o 
  -5   7   6     1061.89     1154.87     32.58 o 
  -4   7   6      351.35      366.23      9.81 o 
  -3   7   6      677.69      711.24     12.11 o 
  -2   7   6      184.50      205.35      8.30 o 
  -1   7   6      439.32      417.93     16.81 o 
   0   7   6       29.32       34.59      6.57 o 
   1   7   6     1191.69     1153.13     75.76 o 
   2   7   6      180.89      191.73      5.67 o 
   3   7   6       14.28        6.32      4.44 o 
   4   7   6      541.06      483.98     16.88 o 
   5   7   6      146.81      162.46      5.54 o 
   6   7   6       54.55       64.20      5.24 o 
   7   7   6      133.39      119.02      6.97 o 
   8   7   6      864.45      871.67     57.05 o 
   9   7   6       36.14       30.93      6.54 o 
  10   7   6        3.94       11.47      7.87 o 
  11   7   6       90.40       81.97      6.03 o 
  12   7   6       10.40       20.17      7.06 o 
  13   7   6      141.48      161.42     12.68 o 
 -14   8   6       51.74       33.83     15.20 o 
 -13   8   6       77.21       75.33      6.75 o 
 -12   8   6      216.64      223.93      7.43 o 
 -11   8   6        8.15       20.01      6.03 o 
 -10   8   6        1.50       -0.03      4.69 o 
  -9   8   6       27.56       29.73      6.05 o 
  -8   8   6       21.31       21.65      5.88 o 
  -7   8   6        0.43        5.55      5.97 o 
  -6   8   6      465.64      475.44     11.79 o 
  -5   8   6        0.55        5.29      4.42 o 
  -4   8   6      102.29      114.11      7.11 o 
  -3   8   6       21.09       26.53      7.63 o 
  -2   8   6       28.46       32.08      7.33 o 
  -1   8   6       11.35       15.37      7.21 o 
   0   8   6        0.27        5.85      6.96 o 
   1   8   6      151.18      154.78      8.27 o 
   2   8   6       11.78       14.17      4.84 o 
   3   8   6      435.23      443.05      7.93 o 
   4   8   6       10.57        8.49      5.32 o 
   5   8   6       77.18       69.41      5.39 o 
   6   8   6        7.42        4.75      6.22 o 
   7   8   6       18.52       22.70      5.84 o 
   8   8   6        0.10        3.95      6.92 o 
   9   8   6      152.34      146.43      7.28 o 
  10   8   6       50.91       44.00      8.04 o 
  11   8   6        0.03       14.49      6.96 o 
 -12   9   6      476.32      461.15     20.88 o 
 -11   9   6        8.81        2.23      7.38 o 
 -10   9   6      429.07      456.98     10.61 o 
  -9   9   6      673.56      670.07     19.86 o 
  -8   9   6       70.26       76.29      7.23 o 
  -7   9   6     1410.18     1558.43     36.75 o 
  -6   9   6      763.70      736.50     16.63 o 
  -5   9   6      149.23      151.77      6.73 o 
  -4   9   6     1009.61     1045.90     13.47 o 
  -3   9   6      458.92      491.60     32.22 o 
  -2   9   6       27.69       37.66      8.11 o 
  -1   9   6       30.26       31.35      6.71 o 
   0   9   6       10.99        4.70      8.45 o 
   1   9   6      198.18      209.83      8.53 o 
   2   9   6        2.81        9.60      7.15 o 
   3   9   6       38.37       35.30      6.82 o 
   4   9   6      655.58      639.26     14.71 o 
   5   9   6        0.02        2.12      5.62 o 
   6   9   6      512.94      508.51     21.95 o 
   7   9   6       33.91       45.45      8.10 o 
   8   9   6       11.94       17.74      7.49 o 
   9   9   6        4.26       -0.97      6.95 o 
  10   9   6       68.15       67.82      9.25 o 
 -10  10   6        9.89       21.24      7.35 o 
  -9  10   6       78.25      102.29      7.43 o 
  -8  10   6      274.77      277.80      7.76 o 
  -7  10   6       64.33       67.96      7.50 o 
  -6  10   6      836.21      884.55     24.73 o 
  -5  10   6        4.10       11.58      6.40 o 
  -4  10   6      286.32      283.84     16.54 o 
  -3  10   6      147.45      164.13     10.71 o 
  -2  10   6       14.92       25.42      9.23 o 
  -1  10   6      187.31      174.96      9.83 o 
   0  10   6        4.67        7.54      7.88 o 
   1  10   6      726.01      742.93     25.60 o 
   2  10   6      174.57      181.96     12.73 o 
   3  10   6     1448.06     1446.52     36.87 o 
   4  10   6       61.14       68.09      8.76 o 
   5  10   6      382.79      347.08     11.50 o 
   6  10   6        2.95        9.87      9.69 o 
   7  10   6       60.80       60.79     10.59 o 
   8  10   6       90.61       79.73      7.70 o 
  -8  11   6      554.28      526.78     10.03 o 
  -7  11   6      319.34      364.52     10.19 o 
  -6  11   6       37.40       37.85      7.63 o 
  -5  11   6      117.00      107.96     11.00 o 
  -4  11   6      357.08      373.94     16.65 o 
  -3  11   6       79.89      109.69      9.30 o 
  -2  11   6      136.63      117.89     11.58 o 
  -1  11   6      861.73      844.33     17.66 o 
   0  11   6        1.76        9.09      9.97 o 
   1  11   6       70.21       87.11     10.63 o 
   2  11   6        8.80        8.68     11.02 o 
   3  11   6       49.54       40.57     15.12 o 
   4  11   6        5.43       10.71     10.80 o 
   5  11   6        6.49        8.35      8.73 o 
   6  11   6      250.36      249.46     15.09 o 
  -3  12   6       67.13       62.51     10.65 o 
  -2  12   6        0.61        9.05     13.55 o 
  -1  12   6        4.62        7.90     13.50 o 
   0  12   6      576.71      582.77     17.11 o 
   1  12   6       35.83       48.71     13.25 o 
 -17   1   7      110.60      108.58      5.28 o 
 -16   1   7       31.79       33.58      4.72 o 
 -15   1   7       17.27       18.43      4.89 o 
 -14   1   7      250.44      236.60      6.54 o 
 -13   1   7        0.14        1.80      3.72 o 
 -12   1   7       21.99       24.45      4.26 o 
 -11   1   7      287.76      298.06      5.51 o 
 -10   1   7     1795.48     1754.89     96.39 o 
  -9   1   7        0.36        2.24      5.14 o 
  -8   1   7       94.09       87.79      5.88 o 
  -7   1   7     1831.74     2042.83     49.43 o 
  -6   1   7      443.62      456.68     21.25 o 
  -5   1   7      620.61      636.34     82.30 o 
  -4   1   7      653.14      817.31     11.21 o 
  -3   1   7      779.40      971.54     12.53 o 
  -2   1   7     2486.30     2576.82     30.62 o 
  -1   1   7       54.96       50.74      7.06 o 
   0   1   7     2636.58     2896.49    106.07 o 
   1   1   7     3254.47     3670.19    337.84 o 
   2   1   7      643.35      780.17     16.67 o 
   3   1   7     4113.39     4731.20    149.83 o 
   4   1   7      216.73      207.65     10.60 o 
   5   1   7        6.28       21.27      5.02 o 
   6   1   7       50.49       42.36      4.35 o 
   7   1   7     2232.33     2168.91     50.90 o 
   8   1   7      762.22      751.92     33.50 o 
   9   1   7       84.78       84.30      3.89 o 
  10   1   7     1096.31     1079.12     33.16 o 
  11   1   7      287.67      294.28      8.83 o 
  12   1   7      585.26      573.63     16.17 o 
  13   1   7       75.82       76.89      6.08 o 
  14   1   7      329.04      305.77     14.29 o 
  15   1   7      140.11      146.53      6.85 o 
 -17   2   7       40.76       51.77      6.05 o 
 -16   2   7        6.36       15.41      5.77 o 
 -15   2   7      387.55      364.08      6.71 o 
 -14   2   7      431.09      432.27     13.66 o 
 -13   2   7       88.86       94.43      4.71 o 
 -12   2   7      156.88      149.52      5.11 o 
 -11   2   7      935.45      909.93     28.83 o 
 -10   2   7      296.01      274.34     14.21 o 
  -9   2   7     3846.02     3691.12    228.29 o 
  -8   2   7      285.66      297.47     12.24 o 
  -7   2   7     2536.75     2384.95    126.84 o 
  -6   2   7      784.67      856.42     11.33 o 
  -5   2   7       60.69       61.12     14.60 o 
  -4   2   7     1329.40     1390.03     94.01 o 
  -3   2   7     1862.80     1946.37     23.87 o 
  -2   2   7     1046.93     1059.52     66.91 o 
  -1   2   7       18.98       21.82      5.30 o 
   0   2   7     8312.24     8843.74     67.74 o 
   1   2   7      109.66      121.83      8.18 o 
   2   2   7        8.67        2.59      6.21 o 
   3   2   7     1525.46     1694.67     56.65 o 
   4   2   7      599.54      574.38     35.51 o 
   5   2   7      508.50      515.84     29.24 o 
   6   2   7       80.81       84.49      4.40 o 
   7   2   7      101.85       99.84      5.00 o 
   8   2   7      479.62      453.92     23.92 o 
   9   2   7        2.75        5.12      3.64 o 
  10   2   7      563.83      586.69     18.92 o 
  11   2   7      416.12      413.59     11.51 o 
  12   2   7      429.77      447.09     25.25 o 
  13   2   7      106.34      109.36      6.15 o 
  14   2   7       38.22       49.85      6.06 o 
 -17   3   7      121.69      134.20      6.00 o 
 -16   3   7     1523.87     1379.69     34.93 o 
 -15   3   7      581.89      550.75     19.63 o 
 -14   3   7      292.97      275.10     12.02 o 
 -13   3   7      667.15      625.49     30.68 o 
 -12   3   7      744.99      676.82     11.01 o 
 -11   3   7      511.52      474.16     10.24 o 
 -10   3   7      878.62      869.02     42.52 o 
  -9   3   7     1427.81     1334.35     35.09 o 
  -8   3   7      259.28      261.83      4.94 o 
  -7   3   7      709.93      670.32     27.02 o 
  -6   3   7      734.83      744.58     11.49 o 
  -5   3   7     2567.53     2660.02     19.91 o 
  -4   3   7      429.93      447.57      9.30 o 
  -3   3   7     2322.81     2425.44    203.20 o 
  -2   3   7     1357.99     1378.91     19.36 o 
  -1   3   7      332.97      339.32      8.11 o 
   0   3   7     1668.63     1695.64     72.37 o 
   1   3   7      507.35      510.88     31.66 o 
   2   3   7     1687.22     1631.31     83.06 o 
   3   3   7     1390.82     1585.56    173.23 o 
   4   3   7     1402.59     1428.41     20.24 o 
   5   3   7     2104.69     2142.89     43.20 o 
   6   3   7      137.90      133.83      5.84 o 
   7   3   7      752.23      754.86     42.66 o 
   8   3   7      329.64      329.06     31.11 o 
   9   3   7      173.64      194.57     41.17 o 
  10   3   7     1658.77     1730.69     91.37 o 
  11   3   7      161.18      176.18      7.78 o 
  12   3   7     1735.97     1703.74     93.08 o 
  13   3   7       26.99       23.24      5.11 o 
  14   3   7      244.93      235.82     13.95 o 
 -16   4   7      629.73      566.83     10.85 o 
 -15   4   7        2.90        0.16      5.35 o 
 -14   4   7      752.01      727.02     18.16 o 
 -13   4   7      143.44      144.76      7.89 o 
 -12   4   7       49.64       50.85      4.88 o 
 -11   4   7      177.73      171.15      5.82 o 
 -10   4   7        0.34        2.36      4.03 o 
  -9   4   7      499.26      465.94     13.19 o 
  -8   4   7       72.69       64.77      4.66 o 
  -7   4   7       36.76       30.41      3.68 o 
  -6   4   7        6.35        4.74      4.31 o 
  -5   4   7        6.55        6.62      5.37 o 
  -4   4   7     1053.91     1101.79     39.11 o 
  -3   4   7       97.07       91.94      6.10 o 
  -2   4   7       27.82       26.71      5.19 o 
  -1   4   7       35.25       31.61      6.51 o 
   0   4   7     1020.52     1027.63     12.47 o 
   1   4   7     1445.62     1446.75     43.77 o 
   2   4   7     1321.38     1307.54     20.53 o 
   3   4   7      104.10      112.40     16.15 o 
   4   4   7      382.12      412.95     24.21 o 
   5   4   7     1521.56     1483.70     36.75 o 
   6   4   7        2.54       10.95      4.71 o 
   7   4   7      144.98      166.17     14.28 o 
   8   4   7     1476.68     1359.52     92.12 o 
   9   4   7        0.06        8.25      6.65 o 
  10   4   7     1573.39     1656.89    140.51 o 
  11   4   7      136.09      152.25      7.97 o 
  12   4   7        5.69       16.46      6.31 o 
  13   4   7       13.61       23.98      7.49 o 
  14   4   7      399.90      436.55     29.90 o 
 -16   5   7      665.83      601.67     22.17 o 
 -15   5   7       74.40       84.44      7.22 o 
 -14   5   7       13.06       18.55      5.72 o 
 -13   5   7      565.16      530.33     13.08 o 
 -12   5   7     1559.34     1527.58     26.08 o 
 -11   5   7      842.33      804.40     25.59 o 
 -10   5   7       46.65       51.55      4.37 o 
  -9   5   7        0.31        1.93      4.83 o 
  -8   5   7      168.88      154.18      6.23 o 
  -7   5   7      487.66      467.53     15.89 o 
  -6   5   7       29.91       47.15      5.10 o 
  -5   5   7       35.72       31.38      4.58 o 
  -4   5   7     1559.87     1563.07     42.06 o 
  -3   5   7      377.72      377.34     12.24 o 
  -2   5   7     6113.57     6034.93    151.49 o 
  -1   5   7      695.41      720.00     15.83 o 
   0   5   7      237.42      223.71     19.94 o 
   1   5   7      616.28      604.07     16.85 o 
   2   5   7       34.78       37.46      4.86 o 
   3   5   7      698.37      727.68     22.95 o 
   4   5   7      109.92      113.07      5.64 o 
   5   5   7      104.27       90.44      5.49 o 
   6   5   7      220.02      209.96      6.29 o 
   7   5   7      870.18      894.50     44.41 o 
   8   5   7      185.85      182.07     11.37 o 
   9   5   7      718.05      699.30     60.27 o 
  10   5   7      754.61      809.07     59.64 o 
  11   5   7      202.81      219.83      7.53 o 
  12   5   7      664.63      637.21     29.83 o 
  13   5   7       35.91       38.57      7.13 o 
 -15   6   7      385.14      424.12     10.31 o 
 -14   6   7       12.28       20.82      6.24 o 
 -13   6   7        2.71       14.23      7.23 o 
 -12   6   7        6.03        6.45      6.24 o 
 -11   6   7     1063.84      999.25     33.23 o 
 -10   6   7       24.88       26.64      5.40 o 
  -9   6   7      212.14      214.06      6.44 o 
  -8   6   7      540.92      543.79      7.95 o 
  -7   6   7       27.08       27.69      5.12 o 
  -6   6   7       61.29       71.86      4.78 o 
  -5   6   7        0.08        3.05      4.39 o 
  -4   6   7     1852.23     1832.32     31.40 o 
  -3   6   7      692.67      668.36     10.45 o 
  -2   6   7      154.22      156.02      7.93 o 
  -1   6   7     1506.28     1500.97     57.20 o 
   0   6   7       88.41       87.96     14.51 o 
   1   6   7        2.34        3.99      5.47 o 
   2   6   7      423.99      424.61      8.26 o 
   3   6   7      433.39      394.30      9.87 o 
   4   6   7       27.48       20.67      5.25 o 
   5   6   7      292.36      241.67      5.61 o 
   6   6   7      850.75      787.16     37.94 o 
   7   6   7        5.21        7.94      6.02 o 
   8   6   7      165.51      140.01     12.62 o 
   9   6   7      196.66      179.55      9.80 o 
  10   6   7       98.88       96.57      7.30 o 
  11   6   7      151.74      156.10      8.06 o 
  12   6   7      204.68      222.86      8.62 o 
 -14   7   7        1.14        1.83      6.77 o 
 -13   7   7      307.09      339.50      9.98 o 
 -12   7   7       14.96       26.26      7.03 o 
 -11   7   7      150.24      164.31      6.85 o 
 -10   7   7      120.13      110.21     10.02 o 
  -9   7   7       69.99       83.18      5.16 o 
  -8   7   7       27.35       18.04      5.28 o 
  -7   7   7     1576.19     1501.73     42.62 o 
  -6   7   7        1.82       10.60      5.38 o 
  -5   7   7     1359.73     1400.41     19.54 o 
  -4   7   7       90.87      101.81      6.87 o 
  -3   7   7       84.80       80.09      7.50 o 
  -2   7   7      988.93      926.62     16.60 o 
  -1   7   7      117.63      122.37      9.64 o 
   0   7   7       34.56       36.42      6.89 o 
   1   7   7        1.32        0.31      5.73 o 
   2   7   7      875.69      845.02     32.91 o 
   3   7   7      697.05      612.82     24.24 o 
   4   7   7     1019.13     1003.48     26.52 o 
   5   7   7       59.17       66.88      5.99 o 
   6   7   7       30.30       36.61      5.19 o 
   7   7   7       28.88       31.45      5.03 o 
   8   7   7      783.44      774.09     39.17 o 
   9   7   7       52.65       55.48     12.18 o 
  10   7   7        4.11       12.39      8.58 o 
  11   7   7      258.55      250.19      9.80 o 
 -13   8   7       49.38       42.60      7.23 o 
 -12   8   7       84.64       92.44      6.59 o 
 -11   8   7     1171.32     1114.33     31.35 o 
 -10   8   7      323.35      327.01      7.79 o 
  -9   8   7      383.80      371.63     12.48 o 
  -8   8   7      138.74      150.42      5.94 o 
  -7   8   7      298.88      317.65      8.77 o 
  -6   8   7      186.80      211.15      6.44 o 
  -5   8   7       84.19       79.41      6.85 o 
  -4   8   7       79.31       94.06      6.85 o 
  -3   8   7      140.97      144.96      9.97 o 
  -2   8   7       15.84        9.52      7.55 o 
  -1   8   7       36.51       35.95      7.51 o 
   0   8   7       17.66       24.89      7.32 o 
   1   8   7      485.13      464.76     12.60 o 
   2   8   7     1322.84     1300.42     34.40 o 
   3   8   7      189.10      198.93      7.78 o 
   4   8   7      680.63      709.55     17.28 o 
   5   8   7     1969.63     1889.83     44.95 o 
   6   8   7      126.98      107.70      7.89 o 
   7   8   7     1998.85     2038.67    118.51 o 
   8   8   7      767.96      712.95     25.74 o 
   9   8   7      607.22      564.77     25.87 o 
  10   8   7     1209.62     1160.39     50.83 o 
 -11   9   7      132.45      107.54      8.17 o 
 -10   9   7      263.27      280.14     11.48 o 
  -9   9   7      272.13      249.07      7.42 o 
  -8   9   7       33.86       29.93      6.75 o 
  -7   9   7      641.64      637.02     14.20 o 
  -6   9   7      324.26      332.46      9.58 o 
  -5   9   7      366.18      398.88      9.96 o 
  -4   9   7      303.19      316.44      8.79 o 
  -3   9   7       52.70       60.45      8.91 o 
  -2   9   7      734.78      742.58     55.40 o 
  -1   9   7      142.17      128.54      9.45 o 
   0   9   7        9.66       20.92      9.62 o 
   1   9   7      548.36      533.13     19.97 o 
   2   9   7      542.64      557.87     11.87 o 
   3   9   7       20.63       22.97      7.76 o 
   4   9   7       84.08       86.70      6.55 o 
   5   9   7      760.34      743.88     10.14 o 
   6   9   7       23.39       19.19      6.48 o 
   7   9   7        0.02        6.20      7.73 o 
   8   9   7      161.64      157.75     10.56 o 
   9   9   7      667.62      719.60     16.94 o 
  -9  10   7      690.66      667.41     15.29 o 
  -8  10   7      153.04      154.98      8.02 o 
  -7  10   7       72.71       65.15      8.44 o 
  -6  10   7      125.06      132.44     11.80 o 
  -5  10   7      767.85      812.19     29.61 o 
  -4  10   7      280.03      294.77      9.85 o 
  -3  10   7        2.30       -2.38      9.61 o 
  -2  10   7        3.30        3.98      9.61 o 
  -1  10   7      370.55      372.09     15.90 o 
   0  10   7      426.10      416.45     10.96 o 
   1  10   7        2.19       -1.21      8.19 o 
   2  10   7      366.77      391.47     11.43 o 
   3  10   7      173.36      157.44     15.14 o 
   4  10   7        0.60        2.61      9.20 o 
   5  10   7      764.71      770.08     47.44 o 
   6  10   7       59.26       58.18      9.60 o 
   7  10   7       22.66       19.39     11.00 o 
  -6  11   7        8.95        3.22      7.97 o 
  -5  11   7      647.20      624.83     23.98 o 
  -4  11   7      597.50      600.99     24.32 o 
  -3  11   7       84.74       94.80      9.90 o 
  -2  11   7      323.81      330.84     14.06 o 
  -1  11   7        0.23        2.03     11.00 o 
   0  11   7        1.01        2.86      9.75 o 
   1  11   7        7.46        5.27      9.51 o 
   2  11   7      171.16      158.62     11.50 o 
   3  11   7      108.31       94.51     10.13 o 
   4  11   7       54.49       51.50     10.75 o 
 -16   0   8      536.19      494.15     12.13 o 
 -15   0   8      329.48      336.66     16.00 o 
 -14   0   8      450.51      443.79     10.63 o 
 -13   0   8     1094.06     1056.01     19.74 o 
 -12   0   8     6184.02     6203.37    507.25 o 
 -11   0   8      359.41      355.11     12.65 o 
 -10   0   8      646.75      681.51     14.71 o 
  -9   0   8     5449.08     6225.94     54.76 o 
  -8   0   8       25.51       30.96      7.21 o 
  -7   0   8     2329.58     2790.38     30.67 o 
  -6   0   8     5242.35     5797.58     50.48 o 
  -5   0   8     1610.44     2008.73     25.78 o 
  -4   0   8     1003.90     1237.96     20.00 o 
  -3   0   8     2906.75     3533.40     35.96 o 
  -2   0   8      386.68      421.09     11.61 o 
  -1   0   8      715.62      693.48     14.61 o 
   0   0   8       80.40       93.66      7.51 o 
   1   0   8     2815.20     3240.23     34.39 o 
   2   0   8     2310.96     2870.43     31.16 o 
   3   0   8     1028.47     1214.63     20.17 o 
   4   0   8     6294.48     7724.88     57.85 o 
   5   0   8      184.69      215.42     12.36 o 
   6   0   8     1983.34     2045.02     24.09 o 
   7   0   8     1600.98     1765.90     23.46 o 
   8   0   8     1190.34     1144.44     48.50 o 
   9   0   8        4.41        4.70      5.65 o 
  10   0   8       81.49       66.32      5.52 o 
  11   0   8     1821.93     1755.18     79.77 o 
  12   0   8      519.77      489.40     26.06 o 
  13   0   8      124.42      107.21      7.09 o 
  14   0   8      102.56       80.31      8.06 o 
 -16   1   8      209.67      191.42      9.00 o 
 -15   1   8      890.78      856.56     21.16 o 
 -14   1   8       38.87       38.99      4.11 o 
 -13   1   8       87.33       72.80      5.62 o 
 -12   1   8       62.75       59.62      4.99 o 
 -11   1   8      403.39      418.27     30.21 o 
 -10   1   8        2.50        7.95      5.42 o 
  -9   1   8      117.35      129.92      7.43 o 
  -8   1   8     1394.87     1558.28     87.14 o 
  -7   1   8        0.12       -0.48      6.56 o 
  -6   1   8      219.63      227.63      7.24 o 
  -5   1   8      990.70     1217.47     44.26 o 
  -4   1   8      458.56      572.50     32.75 o 
  -3   1   8      430.54      502.86     19.24 o 
  -2   1   8       96.49      123.95     13.41 o 
  -1   1   8      576.67      548.15     13.26 o 
   0   1   8       22.10       44.38      9.77 o 
   1   1   8      805.32      849.23     42.84 o 
   2   1   8       55.15       93.71     14.85 o 
   3   1   8      250.59      256.11     13.28 o 
   4   1   8      107.78      123.58      6.85 o 
   5   1   8      648.57      697.28     38.06 o 
   6   1   8      837.53      999.08     30.70 o 
   7   1   8      438.06      448.28     14.33 o 
   8   1   8     2029.84     1991.54     58.73 o 
   9   1   8      977.75      922.72     33.50 o 
  10   1   8       47.35       45.53      4.92 o 
  11   1   8        1.11        3.36      4.72 o 
  12   1   8      203.07      191.65      5.05 o 
  13   1   8      534.03      494.43     10.90 o 
  14   1   8      210.76      193.90     12.64 o 
 -16   2   8      207.98      193.24      7.44 o 
 -15   2   8       12.96       21.19      5.11 o 
 -14   2   8      255.55      233.59     14.25 o 
 -13   2   8       13.51       14.10      4.97 o 
 -12   2   8      927.29      873.15     10.68 o 
 -11   2   8      138.45      121.32      9.85 o 
 -10   2   8        8.11        6.95      4.82 o 
  -9   2   8      299.64      304.11      8.94 o 
  -8   2   8      121.20      118.86      7.29 o 
  -7   2   8       25.57       21.83      6.60 o 
  -6   2   8      203.85      226.90      8.96 o 
  -5   2   8      110.68      120.96      6.59 o 
  -4   2   8       11.11       18.24      6.22 o 
  -3   2   8       51.00       46.21      4.50 o 
  -2   2   8        6.29        4.69      6.44 o 
  -1   2   8      673.46      663.26     32.61 o 
   0   2   8      935.37      935.41     49.70 o 
   1   2   8      256.88      246.23     32.23 o 
   2   2   8       39.65       40.10      7.15 o 
   3   2   8      196.43      211.13     23.18 o 
   4   2   8       11.79        4.22      9.47 o 
   5   2   8       13.41       17.18      7.36 o 
   6   2   8      392.30      388.32     22.36 o 
   7   2   8     3327.44     3411.57    167.54 o 
   8   2   8        0.35       -1.15      4.90 o 
   9   2   8        0.41        0.37      4.71 o 
  10   2   8      106.91      119.74      7.46 o 
  11   2   8        0.06        2.05      4.56 o 
  12   2   8       51.18       50.32      5.42 o 
  13   2   8      144.71      149.04      8.79 o 
 -16   3   8      446.79      407.04      8.34 o 
 -15   3   8        0.17        5.43      5.16 o 
 -14   3   8      618.37      606.88     27.34 o 
 -13   3   8       84.70       91.63      5.63 o 
 -12   3   8      118.99      123.25      4.97 o 
 -11   3   8       16.85       16.48      4.63 o 
 -10   3   8      437.46      430.74     17.10 o 
  -9   3   8      261.85      245.77      6.69 o 
  -8   3   8        0.83        2.89      5.18 o 
  -7   3   8     1489.28     1589.05     37.07 o 
  -6   3   8        0.08        0.95      6.80 o 
  -5   3   8     2047.05     2387.41     83.16 o 
  -4   3   8        4.85        7.82      4.60 o 
  -3   3   8      124.08      118.09     18.27 o 
  -2   3   8       65.83       70.20      5.83 o 
  -1   3   8      572.33      598.96     11.36 o 
   0   3   8      321.82      308.21     11.69 o 
   1   3   8       52.32       62.05      7.23 o 
   2   3   8      222.33      233.13     29.40 o 
   3   3   8      401.07      415.40     13.57 o 
   4   3   8       11.76       13.10      5.66 o 
   5   3   8      966.61      922.70     37.90 o 
   6   3   8      201.06      189.51      8.15 o 
   7   3   8      202.14      214.91     12.60 o 
   8   3   8      323.27      337.86     22.69 o 
   9   3   8      687.33      675.49     45.42 o 
  10   3   8      253.04      241.85     16.87 o 
  11   3   8      293.48      305.74     20.64 o 
  12   3   8      779.51      809.46     33.73 o 
  13   3   8        1.41        7.18      6.82 o 
 -15   4   8      120.19      111.30      7.28 o 
 -14   4   8        0.21       -1.24      5.46 o 
 -13   4   8       45.24       47.36      5.41 o 
 -12   4   8       27.30       24.55      4.69 o 
 -11   4   8      862.16      869.00     38.54 o 
 -10   4   8      597.92      579.50     26.39 o 
  -9   4   8        1.28       -2.77      3.65 o 
  -8   4   8        0.12        2.92      3.81 o 
  -7   4   8     1766.15     1808.49     57.05 o 
  -6   4   8      121.17      132.92      7.37 o 
  -5   4   8      813.41      849.86     19.95 o 
  -4   4   8     6734.39     7054.97     35.11 o 
  -3   4   8      513.01      519.03      9.79 o 
  -2   4   8       30.94       18.48      5.68 o 
  -1   4   8      180.62      195.89     12.63 o 
   0   4   8     1903.22     1983.99     45.79 o 
   1   4   8      240.01      240.03     10.17 o 
   2   4   8      830.09      855.06     29.84 o 
   3   4   8     3166.01     3128.45     84.61 o 
   4   4   8       45.63       59.75      5.69 o 
   5   4   8      191.20      205.08      9.88 o 
   6   4   8      498.54      474.92     32.55 o 
   7   4   8        1.15        0.88      5.47 o 
   8   4   8        0.09        4.67      5.00 o 
   9   4   8       69.35       72.79     13.79 o 
  10   4   8      213.64      207.69     20.09 o 
  11   4   8       64.18       64.57      6.28 o 
  12   4   8      340.93      330.30     13.81 o 
  13   4   8       34.09       25.69      7.18 o 
 -15   5   8      749.14      711.20     35.18 o 
 -14   5   8      350.90      345.69     16.49 o 
 -13   5   8      323.13      320.43      8.20 o 
 -12   5   8      360.06      321.55      7.69 o 
 -11   5   8      482.38      467.40     32.35 o 
 -10   5   8       39.35       56.92      7.37 o 
  -9   5   8      473.32      442.94     28.30 o 
  -8   5   8      603.92      660.59     32.60 o 
  -7   5   8       58.29       70.17      5.60 o 
  -6   5   8      752.67      756.69      8.51 o 
  -5   5   8      216.61      210.85      6.95 o 
  -4   5   8     1365.55     1355.43     27.89 o 
  -3   5   8      200.13      203.90      6.77 o 
  -2   5   8     2554.19     2650.30     29.98 o 
  -1   5   8      749.31      776.75     11.70 o 
   0   5   8       68.38       61.82      7.14 o 
   1   5   8      777.91      808.61     13.46 o 
   2   5   8      583.80      570.86      8.91 o 
   3   5   8      760.53      778.73     31.65 o 
   4   5   8        7.96        1.46      6.41 o 
   5   5   8      156.34      154.22      5.91 o 
   6   5   8      925.23      971.89     28.57 o 
   7   5   8       21.34       25.98      6.61 o 
   8   5   8      365.22      378.62     31.23 o 
   9   5   8      481.12      495.96     30.09 o 
  10   5   8       33.72       32.96      7.07 o 
  11   5   8      119.89      140.71      7.89 o 
  12   5   8       18.39       21.16      6.97 o 
 -14   6   8       67.90       74.97      8.46 o 
 -13   6   8      896.94      831.79     29.04 o 
 -12   6   8       26.16       19.53      6.07 o 
 -11   6   8      391.99      353.78     29.28 o 
 -10   6   8     2249.33     2039.88     89.03 o 
  -9   6   8       63.46       68.55      5.76 o 
  -8   6   8      147.85      143.18      5.69 o 
  -7   6   8     1106.35     1080.91     56.27 o 
  -6   6   8      728.81      754.41     40.42 o 
  -5   6   8      287.85      281.58      9.25 o 
  -4   6   8        5.01        3.54      5.82 o 
  -3   6   8     4031.46     3927.57    225.65 o 
  -2   6   8     2332.32     2292.84     19.74 o 
  -1   6   8      357.35      389.20      9.85 o 
   0   6   8      256.60      259.01     19.19 o 
   1   6   8      435.61      423.03     12.46 o 
   2   6   8      706.58      700.52     25.76 o 
   3   6   8        0.12       -2.40      6.36 o 
   4   6   8      851.02      875.74     25.87 o 
   5   6   8     1912.31     1860.14     56.78 o 
   6   6   8      293.12      293.11     12.88 o 
   7   6   8      287.52      262.04     11.40 o 
   8   6   8      241.78      255.37      9.55 o 
   9   6   8      184.99      187.58      7.47 o 
  10   6   8      455.52      483.59     25.02 o 
  11   6   8      734.44      754.26     45.97 o 
 -13   7   8       28.26       22.86      7.07 o 
 -12   7   8      111.30       93.30      7.40 o 
 -11   7   8       15.67        8.81      5.86 o 
 -10   7   8      148.84      151.19     11.81 o 
  -9   7   8       13.57       11.44      4.65 o 
  -8   7   8       26.95       10.67      5.53 o 
  -7   7   8      180.08      194.66     13.45 o 
  -6   7   8       20.00       19.72      4.98 o 
  -5   7   8      557.55      533.73     13.26 o 
  -4   7   8      112.64      102.34     10.08 o 
  -3   7   8        0.21        4.66      7.32 o 
  -2   7   8        0.81       -6.19      8.73 o 
  -1   7   8      172.86      159.10      8.01 o 
   0   7   8      355.80      344.94     18.15 o 
   1   7   8      274.43      252.55     11.00 o 
   2   7   8       17.09       20.36      6.21 o 
   3   7   8      180.29      206.05      7.46 o 
   4   7   8       28.61       24.15      7.09 o 
   5   7   8      197.71      183.80     12.73 o 
   6   7   8       48.74       44.97      6.42 o 
   7   7   8       18.13       19.66      5.96 o 
   8   7   8      277.00      254.13     14.75 o 
   9   7   8      244.89      252.54     19.31 o 
  10   7   8       29.78       21.61      9.04 o 
 -12   8   8        0.67        1.74      6.54 o 
 -11   8   8       67.28       62.18      7.13 o 
 -10   8   8       13.40       21.23      6.75 o 
  -9   8   8       23.54       23.45      5.81 o 
  -8   8   8      147.61      161.38      8.39 o 
  -7   8   8        3.82        1.10      7.06 o 
  -6   8   8      150.78      156.29      9.81 o 
  -5   8   8        4.10        2.75      6.62 o 
  -4   8   8      184.34      197.74      7.80 o 
  -3   8   8       60.80       78.70      8.23 o 
  -2   8   8       27.94       27.01      8.27 o 
  -1   8   8       25.23       30.79      6.23 o 
   0   8   8        4.40       10.41      6.43 o 
   1   8   8      235.42      228.32      9.75 o 
   2   8   8      114.72      116.09      7.39 o 
   3   8   8      170.45      164.93      7.89 o 
   4   8   8        1.28        8.88      7.25 o 
   5   8   8        1.18        1.60      5.45 o 
   6   8   8        5.63       13.81      6.47 o 
   7   8   8       27.04       19.63      6.73 o 
   8   8   8      158.58      136.12     12.43 o 
   9   8   8      465.63      435.91     24.09 o 
 -10   9   8        1.09        7.49      7.35 o 
  -9   9   8      472.80      473.33      9.77 o 
  -8   9   8       51.66       67.74      8.46 o 
  -7   9   8        9.12       14.21      6.70 o 
  -6   9   8       47.21       53.61      7.03 o 
  -5   9   8      933.26      997.29     35.32 o 
  -4   9   8       38.14       49.04      7.63 o 
  -3   9   8      293.79      319.83     19.52 o 
  -2   9   8     1168.45     1142.49     63.97 o 
  -1   9   8       21.12       24.96      8.70 o 
   0   9   8     2652.34     2608.38     23.81 o 
   1   9   8      264.58      251.95     11.15 o 
   2   9   8        0.11        2.91      7.51 o 
   3   9   8      465.72      469.83     31.36 o 
   4   9   8      203.06      220.61      9.85 o 
   5   9   8       33.05       34.55      7.11 o 
   6   9   8        0.09        5.13      7.54 o 
   7   9   8     1168.12     1122.14     37.31 o 
  -7  10   8       25.59       32.55      9.35 o 
  -6  10   8       25.65       31.26      9.19 o 
  -5  10   8        5.13        2.52      8.34 o 
  -4  10   8      142.95      148.59      9.11 o 
  -3  10   8        6.42        8.02     10.29 o 
  -2  10   8        6.19       13.69      9.79 o 
  -1  10   8      532.50      570.29     50.24 o 
   0  10   8       45.25       49.01      8.46 o 
   1  10   8      120.11      125.25      9.35 o 
   2  10   8       89.30       89.13      9.33 o 
   3  10   8       85.42       92.10      9.52 o 
   4  10   8       33.58       43.07      9.11 o 
   5  10   8       92.58       69.67      9.44 o 
  -2  11   8      194.70      209.96     18.70 o 
  -1  11   8      372.85      431.19     20.22 o 
 -15   1   9       10.12       11.75      5.32 o 
 -14   1   9        7.54        4.75      5.74 o 
 -13   1   9      175.92      175.75      7.75 o 
 -12   1   9      677.79      675.53     11.31 o 
 -11   1   9       92.00       90.25      5.77 o 
 -10   1   9       47.90       44.19      9.16 o 
  -9   1   9      364.36      381.20     11.77 o 
  -8   1   9     1056.84     1170.20     50.58 o 
  -7   1   9      423.51      447.00     17.91 o 
  -6   1   9     1535.27     1802.15     18.61 o 
  -5   1   9     1538.95     1868.12     33.96 o 
  -4   1   9       21.26       30.58      6.50 o 
  -3   1   9     3016.03     3311.65    206.04 o 
  -2   1   9      240.94      238.44     15.46 o 
  -1   1   9      483.46      501.47     21.86 o 
   0   1   9     6554.21     6724.46    195.71 o 
   1   1   9     1289.45     1266.59     74.19 o 
   2   1   9       35.69       33.43      6.17 o 
   3   1   9      967.71     1101.73     71.33 o 
   4   1   9      916.98      986.59     66.63 o 
   5   1   9      692.56      769.07     31.38 o 
   6   1   9      136.41      141.06     15.13 o 
   7   1   9     1608.71     1621.38     85.05 o 
   8   1   9       58.26       57.30      5.39 o 
   9   1   9       47.98       56.70      4.77 o 
  10   1   9       86.08       80.30      5.08 o 
  11   1   9       35.00       37.41      4.79 o 
  12   1   9       10.15       16.49      5.82 o 
 -15   2   9      120.52      116.55      7.13 o 
 -14   2   9     2509.34     2387.02     45.76 o 
 -13   2   9       19.65       20.84      5.11 o 
 -12   2   9      141.47      145.78      7.06 o 
 -11   2   9      507.28      498.78     10.05 o 
 -10   2   9      129.78      136.80      8.02 o 
  -9   2   9       48.81       45.06      7.55 o 
  -8   2   9       17.31       17.05      5.84 o 
  -7   2   9      283.88      360.57      9.53 o 
  -6   2   9      102.30      111.58      9.10 o 
  -5   2   9      753.24      855.23     16.33 o 
  -4   2   9       68.39       87.06     16.41 o 
  -3   2   9      135.43      158.60      8.04 o 
  -2   2   9     1384.14     1477.75    116.24 o 
  -1   2   9      613.21      632.52     28.12 o 
   0   2   9     1249.71     1288.46     59.75 o 
   1   2   9       11.65        5.36      7.42 o 
   2   2   9      177.20      173.10     13.43 o 
   3   2   9      751.04      790.89     53.47 o 
   4   2   9     2165.42     2290.41     50.79 o 
   5   2   9      629.18      653.55     25.25 o 
   6   2   9       25.07       20.36      6.68 o 
   7   2   9     3216.76     3341.81    229.45 o 
   8   2   9        4.89       10.00      5.86 o 
   9   2   9      735.83      750.79     22.85 o 
  10   2   9      797.21      745.16     48.14 o 
  11   2   9       94.41       91.24      5.47 o 
  12   2   9      408.29      418.05     26.81 o 
 -15   3   9       17.26       16.45      5.50 o 
 -14   3   9      117.11      134.20     10.83 o 
 -13   3   9      314.77      278.71     14.76 o 
 -12   3   9      721.25      680.07     28.01 o 
 -11   3   9       95.15       99.92      6.21 o 
 -10   3   9        3.19        7.70      5.49 o 
  -9   3   9     1451.57     1427.75     13.89 o 
  -8   3   9      199.11      231.02     15.16 o 
  -7   3   9       40.06       57.09      8.38 o 
  -6   3   9      277.45      308.75     16.38 o 
  -5   3   9      542.74      597.57     10.90 o 
  -4   3   9      280.24      299.48     17.58 o 
  -3   3   9      121.50      138.79     12.10 o 
  -2   3   9     3392.43     3556.30    264.91 o 
  -1   3   9      749.56      776.18     19.86 o 
   0   3   9       10.24       12.84      6.66 o 
   1   3   9      698.98      702.13     38.69 o 
   2   3   9      829.94      842.80     56.44 o 
   3   3   9      262.90      257.88     30.40 o 
   4   3   9        0.74        4.58      5.38 o 
   5   3   9     1622.67     1701.36     77.08 o 
   6   3   9       99.43      104.80      5.88 o 
   7   3   9       17.82       19.34      5.73 o 
   8   3   9      549.48      552.78     28.13 o 
   9   3   9      660.35      647.70     76.58 o 
  10   3   9      362.76      330.77     18.87 o 
  11   3   9        5.05       15.48      5.96 o 
  12   3   9       92.32       94.57     11.30 o 
 -14   4   9       13.51       12.10      5.81 o 
 -13   4   9       83.36       76.46      5.01 o 
 -12   4   9       85.54       85.84      5.05 o 
 -11   4   9       20.10       22.20      5.06 o 
 -10   4   9      913.73      875.13     32.18 o 
  -9   4   9       47.26       47.25      5.82 o 
  -8   4   9       96.98      109.56      9.20 o 
  -7   4   9     1909.11     1816.23     24.60 o 
  -6   4   9      382.99      360.37     18.17 o 
  -5   4   9     1709.15     1667.78     76.34 o 
  -4   4   9       50.99       54.56      5.65 o 
  -3   4   9      185.14      181.24     12.64 o 
  -2   4   9      657.15      612.32     10.89 o 
  -1   4   9      876.75      892.01     11.70 o 
   0   4   9     1213.89     1142.11     71.59 o 
   1   4   9      646.07      628.62     35.47 o 
   2   4   9     2410.93     2314.38     49.12 o 
   3   4   9      147.34      154.61      8.68 o 
   4   4   9      530.62      608.26     23.32 o 
   5   4   9      193.53      201.60      8.20 o 
   6   4   9        6.46       12.21     11.55 o 
   7   4   9       88.71       80.85      7.34 o 
   8   4   9       15.90       17.89      6.45 o 
   9   4   9       11.31        9.63      7.42 o 
  10   4   9      321.52      292.65     30.17 o 
  11   4   9       51.11       53.05      6.34 o 
 -14   5   9      780.48      744.54     28.42 o 
 -13   5   9        4.49       11.36      6.21 o 
 -12   5   9        4.83        2.65      5.02 o 
 -11   5   9      112.48      115.53      5.40 o 
 -10   5   9      250.44      249.67      6.86 o 
  -9   5   9      794.63      749.64      9.49 o 
  -8   5   9      482.39      444.85     18.18 o 
  -7   5   9      255.18      249.83      7.85 o 
  -6   5   9        5.84        2.27      4.76 o 
  -5   5   9       44.17       51.74      5.11 o 
  -4   5   9        8.11       14.71      4.27 o 
  -3   5   9      407.93      405.43     28.37 o 
  -2   5   9     2557.29     2506.79     30.57 o 
  -1   5   9      100.19       97.91      6.80 o 
   0   5   9       60.81       58.72      5.60 o 
   1   5   9        0.13       13.85      5.47 o 
   2   5   9     1147.91     1131.88     31.87 o 
   3   5   9       34.63       32.70      5.62 o 
   4   5   9       15.85       26.41      6.66 o 
   5   5   9      150.48      177.94     12.78 o 
   6   5   9      466.49      485.18     10.16 o 
   7   5   9      505.83      498.78     31.62 o 
   8   5   9      115.08      103.22     11.35 o 
   9   5   9      254.29      208.93     19.06 o 
  10   5   9      208.26      216.02     20.81 o 
  11   5   9      573.79      547.51     28.28 o 
 -13   6   9       43.07       60.66      6.59 o 
 -12   6   9       53.17       54.29      6.81 o 
 -11   6   9       19.11        3.79      5.08 o 
 -10   6   9        1.47        0.74      7.27 o 
  -9   6   9      227.41      201.26     11.04 o 
  -8   6   9      302.37      313.06     15.55 o 
  -7   6   9       95.20       87.52      5.74 o 
  -6   6   9       15.14       17.73      4.60 o 
  -5   6   9       51.97       49.24      5.70 o 
  -4   6   9      477.74      449.58      8.80 o 
  -3   6   9       18.28       17.05      7.47 o 
  -2   6   9       49.86       49.23      6.66 o 
  -1   6   9      368.75      368.70      8.93 o 
   0   6   9        0.85        8.38      6.49 o 
   1   6   9      177.87      173.94      6.72 o 
   2   6   9       90.11       90.90      5.98 o 
   3   6   9       22.13       20.28      6.73 o 
   4   6   9       28.04       31.55      7.11 o 
   5   6   9      263.80      237.69      8.49 o 
   6   6   9      740.58      741.09     14.08 o 
   7   6   9       36.76       38.24      5.88 o 
   8   6   9      152.46      129.87      7.18 o 
   9   6   9       65.77       58.85      7.77 o 
  10   6   9       97.57      100.38     11.58 o 
 -12   7   9       25.97       33.65      6.03 o 
 -11   7   9      175.60      142.62      7.21 o 
 -10   7   9      790.76      706.37     10.18 o 
  -9   7   9        2.05       -1.03      6.45 o 
  -8   7   9       79.39       79.52      9.65 o 
  -7   7   9      208.46      190.81      8.18 o 
  -6   7   9      137.30      136.87      7.43 o 
  -5   7   9       36.25       36.09      6.42 o 
  -4   7   9        0.01       10.89      6.66 o 
  -3   7   9        0.05       -3.60      6.30 o 
  -2   7   9      107.05      110.48      6.52 o 
  -1   7   9       57.58       68.05      9.56 o 
   0   7   9       17.20       19.74      5.36 o 
   1   7   9       33.63       34.29      5.21 o 
   2   7   9      969.15      979.00     31.74 o 
   3   7   9       49.42       54.14      7.07 o 
   4   7   9      535.80      510.55     32.95 o 
   5   7   9      678.66      672.32     42.75 o 
   6   7   9      325.75      311.68     10.96 o 
   7   7   9      340.10      330.09     24.24 o 
   8   7   9       63.06       72.34      6.73 o 
   9   7   9     1179.49     1136.89     19.08 o 
 -10   8   9     1639.97     1684.23     97.81 o 
  -9   8   9      152.17      138.35      8.86 o 
  -8   8   9       50.19       44.20      7.06 o 
  -7   8   9     1895.46     1937.26     86.28 o 
  -6   8   9       19.88       38.92      7.71 o 
  -5   8   9        7.86        4.19      7.28 o 
  -4   8   9     1038.36     1015.40     21.18 o 
  -3   8   9      346.16      404.16     13.64 o 
  -2   8   9       45.68       52.84      8.70 o 
  -1   8   9      137.29      112.14     19.42 o 
   0   8   9      539.67      530.61     19.48 o 
   1   8   9       11.82       15.04      6.32 o 
   2   8   9      552.93      569.73     10.41 o 
   3   8   9        6.37       10.33      7.45 o 
   4   8   9      181.60      177.75     10.31 o 
   5   8   9        2.41       16.38      8.17 o 
   6   8   9        7.75       15.20      6.81 o 
   7   8   9       25.10       32.26      7.51 o 
  -8   9   9       68.44       95.25      8.96 o 
  -7   9   9        0.04        4.07      8.29 o 
  -6   9   9       52.02       43.71      8.36 o 
  -5   9   9       17.33       25.39      7.07 o 
  -4   9   9       26.31       36.20      6.70 o 
  -3   9   9       19.27       19.70      7.82 o 
  -2   9   9      144.48      146.98     10.25 o 
  -1   9   9        9.70       17.31      9.29 o 
   0   9   9      104.40       91.03      8.30 o 
   1   9   9        0.35        4.99      7.46 o 
   2   9   9       53.70       69.04      8.10 o 
   3   9   9      100.94       86.02      8.57 o 
   4   9   9       73.34       79.92      8.72 o 
   5   9   9      203.57      197.55      9.62 o 
  -4  10   9        1.00       -1.20      7.28 o 
  -3  10   9       10.48       10.32      7.26 o 
  -2  10   9      127.22      148.89     11.11 o 
  -1  10   9        3.86       10.43      8.69 o 
   0  10   9      126.34      116.51      8.62 o 
   1  10   9       40.61       38.20      9.48 o 
 -14   0  10     1017.86      951.09     19.57 o 
 -13   0  10     1372.46     1445.27     22.47 o 
 -12   0  10      353.52      318.55     11.55 o 
 -11   0  10      193.70      217.30     13.19 o 
 -10   0  10      968.36     1014.85     16.96 o 
  -9   0  10        5.20       24.07     11.43 o 
  -8   0  10      703.25      850.15     17.79 o 
  -7   0  10     1197.91     1518.06     22.60 o 
  -6   0  10       11.96       13.35     12.00 o 
  -5   0  10      388.52      500.75     15.83 o 
  -4   0  10      915.64      992.65     18.68 o 
  -3   0  10       63.04       79.09      8.91 o 
  -2   0  10      191.43      193.79      6.92 o 
  -1   0  10      124.47      120.49      9.54 o 
   0   0  10      421.12      439.87     12.01 o 
   1   0  10      144.07      140.58      9.94 o 
   2   0  10        0.16       14.24      8.56 o 
   3   0  10      324.61      333.09     11.87 o 
   4   0  10       49.84       75.28     12.48 o 
   5   0  10      694.89      742.60     17.71 o 
   6   0  10     1576.63     1620.47     23.88 o 
   7   0  10      617.82      676.14     17.45 o 
   8   0  10      730.25      670.23     25.82 o 
   9   0  10      829.46      770.97     12.73 o 
  10   0  10       42.93       52.99      8.25 o 
  11   0  10      986.71      899.25     37.89 o 
 -14   1  10       81.10       68.65      7.67 o 
 -13   1  10       12.53       13.90      8.65 o 
 -12   1  10      459.50      450.89     15.79 o 
 -11   1  10      157.56      163.52      8.03 o 
 -10   1  10        7.03       15.78      8.43 o 
  -9   1  10      289.31      337.52     12.65 o 
  -8   1  10        7.14        5.12      8.24 o 
  -7   1  10        7.68       11.50      9.28 o 
  -6   1  10      372.80      403.74     56.73 o 
  -5   1  10      640.16      739.09     36.48 o 
  -4   1  10      106.03      134.97      9.05 o 
  -3   1  10       25.34       38.28      5.77 o 
  -2   1  10      275.98      270.30     14.01 o 
  -1   1  10     2708.57     2829.65     35.07 o 
   0   1  10       18.32       36.52      8.15 o 
   1   1  10     1244.73     1167.45     31.70 o 
   2   1  10       75.92       75.94      8.67 o 
   3   1  10      104.70      104.71      9.76 o 
   4   1  10       39.11       49.94      7.29 o 
   5   1  10      276.96      275.95     12.63 o 
   6   1  10     1206.87     1196.96     91.06 o 
   7   1  10       53.82       55.96      7.32 o 
   8   1  10      156.05      154.58      8.23 o 
   9   1  10       14.47       10.90      5.94 o 
  10   1  10      133.66      137.07      6.65 o 
  11   1  10      109.50       98.06      6.43 o 
 -14   2  10      858.33      858.62     24.15 o 
 -13   2  10      613.26      603.64      9.39 o 
 -12   2  10      114.01      109.68      7.64 o 
 -11   2  10      405.73      410.46     67.65 o 
 -10   2  10     1030.16     1031.21     59.07 o 
  -9   2  10       34.83       37.54      9.24 o 
  -8   2  10        3.27        4.44      5.71 o 
  -7   2  10     1262.71     1491.00     64.11 o 
  -6   2  10      162.05      168.14      8.65 o 
  -5   2  10      112.17      127.98     23.39 o 
  -4   2  10      730.24      813.36     49.65 o 
  -3   2  10      131.20      121.73      5.85 o 
  -2   2  10       47.26       38.60      7.04 o 
  -1   2  10      257.30      255.67     24.46 o 
   0   2  10        0.07        4.90      4.53 o 
   1   2  10       66.59       74.74      8.07 o 
   2   2  10       66.34       78.15     13.24 o 
   3   2  10     1112.57     1154.00     85.83 o 
   4   2  10       34.80       41.22      7.14 o 
   5   2  10       49.45       53.89      6.42 o 
   6   2  10      372.91      421.20     31.48 o 
   7   2  10        5.42        4.91      6.59 o 
   8   2  10      149.58      149.40     12.50 o 
   9   2  10      189.04      183.72      8.85 o 
  10   2  10      896.64      876.97     46.75 o 
  11   2  10      740.51      724.25     54.28 o 
 -14   3  10        5.25        1.08      5.64 o 
 -13   3  10       40.83       47.97      6.34 o 
 -12   3  10      283.23      283.44     10.48 o 
 -11   3  10      100.01      116.83     10.64 o 
 -10   3  10      337.65      366.37     23.77 o 
  -9   3  10        3.82        7.38      6.69 o 
  -8   3  10      141.09      154.07     10.71 o 
  -7   3  10      521.02      639.43     11.35 o 
  -6   3  10      115.01      111.20      7.24 o 
  -5   3  10      318.71      323.67     27.14 o 
  -4   3  10       85.63       88.61      5.00 o 
  -3   3  10     2573.17     2620.92    128.33 o 
  -2   3  10        5.58       15.97      5.75 o 
  -1   3  10      779.50      759.50     29.34 o 
   0   3  10      437.42      424.80      7.27 o 
   1   3  10      366.69      379.52     38.71 o 
   2   3  10      361.95      366.16     13.84 o 
   3   3  10        8.22       23.91      6.92 o 
   4   3  10       66.33       84.24      7.64 o 
   5   3  10        0.08       -6.38      6.38 o 
   6   3  10       96.88       98.60      7.20 o 
   7   3  10      288.97      286.90     14.67 o 
   8   3  10      448.08      422.75     30.08 o 
   9   3  10       68.77       55.11      9.66 o 
  10   3  10        6.29        0.67      6.34 o 
 -13   4  10        0.11       -6.15      6.15 o 
 -12   4  10      302.66      268.17     24.68 o 
 -11   4  10      649.96      682.65     33.54 o 
 -10   4  10       21.62       17.40      7.32 o 
  -9   4  10       16.18       22.86      6.05 o 
  -8   4  10      635.91      628.75     12.44 o 
  -7   4  10      246.36      260.61     10.78 o 
  -6   4  10       26.86       24.55      5.85 o 
  -5   4  10       18.74       12.89      6.60 o 
  -4   4  10      290.60      304.85     11.78 o 
  -3   4  10      617.30      582.26     37.27 o 
  -2   4  10        6.05       14.52      6.09 o 
  -1   4  10      233.27      238.69     15.06 o 
   0   4  10      963.23      948.87     50.80 o 
   1   4  10      188.85      176.15      8.68 o 
   2   4  10       42.60       48.19      7.38 o 
   3   4  10      406.18      477.79     16.80 o 
   4   4  10      741.55      719.55     11.32 o 
   5   4  10      240.59      235.10     14.58 o 
   6   4  10       67.29       91.86      6.96 o 
   7   4  10      402.99      403.51     10.13 o 
   8   4  10       19.40       13.45      7.89 o 
   9   4  10      611.05      599.92     75.15 o 
  10   4  10     1249.64     1230.73    108.53 o 
 -12   5  10       17.63       19.17      6.16 o 
 -11   5  10      506.10      489.67     17.00 o 
 -10   5  10      105.60      113.61      7.99 o 
  -9   5  10      169.52      165.95      8.70 o 
  -8   5  10      600.89      602.68     22.90 o 
  -7   5  10       15.90       22.13      5.16 o 
  -6   5  10      727.13      671.37     23.72 o 
  -5   5  10       70.95       67.46      4.89 o 
  -4   5  10      343.66      331.80      6.67 o 
  -3   5  10      183.88      198.80     13.52 o 
  -2   5  10        3.68       11.21      7.10 o 
  -1   5  10      189.64      178.02      9.25 o 
   0   5  10        0.23       -1.97      4.96 o 
   1   5  10      166.85      158.16      8.72 o 
   2   5  10       56.85       50.67      6.88 o 
   3   5  10        0.38       -1.18      6.83 o 
   4   5  10        0.06        1.83      5.62 o 
   5   5  10        0.94        3.43      6.41 o 
   6   5  10      169.44      158.94     10.30 o 
   7   5  10      404.83      429.11     13.79 o 
   8   5  10       90.38       98.87     10.79 o 
   9   5  10      597.13      613.69     54.28 o 
 -11   6  10       50.05       50.07      6.89 o 
 -10   6  10       88.58       89.88      6.38 o 
  -9   6  10        7.95        5.99      5.87 o 
  -8   6  10       38.91       43.04      5.76 o 
  -7   6  10      125.77      120.24      6.93 o 
  -6   6  10      193.53      181.35      7.06 o 
  -5   6  10     1343.75     1224.60     17.64 o 
  -4   6  10        3.77        8.26      6.48 o 
  -3   6  10      199.12      220.70      8.80 o 
  -2   6  10       61.42       62.65     20.20 o 
  -1   6  10        0.20        5.48     16.76 o 
   0   6  10      210.65      195.06      6.74 o 
   1   6  10      566.67      517.97     27.29 o 
   2   6  10       12.78       11.37      5.43 o 
   3   6  10      390.24      372.89     16.23 o 
   4   6  10      481.26      449.82     13.39 o 
   5   6  10       50.95       52.05      6.90 o 
   6   6  10      517.35      520.93     24.80 o 
   7   6  10      284.68      271.63      8.61 o 
   8   6  10        0.00        0.12      8.47 o 
 -10   7  10      137.06      133.93      7.70 o 
  -9   7  10      284.65      242.22      9.22 o 
  -8   7  10       78.33       71.07      7.25 o 
  -7   7  10        0.07       -2.14      6.07 o 
  -6   7  10     1140.52     1068.93     44.92 o 
  -5   7  10       29.56       41.08      6.24 o 
  -4   7  10      416.88      388.82     10.62 o 
  -3   7  10      550.53      502.06     21.05 o 
  -2   7  10      993.00      891.36     63.84 o 
  -1   7  10      959.50      922.93     27.57 o 
   0   7  10      182.05      159.56      6.62 o 
   1   7  10      392.76      357.22     12.67 o 
   2   7  10      890.29      948.50     38.03 o 
   3   7  10      122.54      117.21      7.39 o 
   4   7  10      120.92      122.91      8.29 o 
   5   7  10      758.79      715.11     50.97 o 
   6   7  10      251.92      256.90      9.55 o 
  -8   8  10      428.57      389.68      9.28 o 
  -7   8  10       96.74      104.41     12.42 o 
  -6   8  10        6.91        5.56      6.73 o 
  -5   8  10      771.93      730.73     19.35 o 
  -4   8  10      959.93      822.47     25.30 o 
  -3   8  10      194.82      193.33     10.90 o 
  -2   8  10      353.99      315.06     19.52 o 
  -1   8  10      522.22      459.57     18.79 o 
   0   8  10        8.68       10.67      7.94 o 
   1   8  10      234.05      226.64      7.79 o 
   2   8  10      158.69      154.27     12.00 o 
   3   8  10       95.07       84.10     12.29 o 
   4   8  10      257.78      275.04     21.26 o 
   5   8  10      142.44      119.65     14.95 o 
  -5   9  10       24.26       23.93      8.53 o 
  -4   9  10      151.42      147.83      7.88 o 
  -3   9  10       52.10       66.66     10.92 o 
  -2   9  10      652.88      642.12     36.57 o 
  -1   9  10      372.97      347.87     10.14 o 
   0   9  10       79.39       60.58      8.62 o 
   1   9  10       51.37       39.20      8.46 o 
 -13   1  11      196.58      191.74      9.84 o 
 -12   1  11      102.19       99.16      9.78 o 
 -11   1  11      143.71      127.14      8.89 o 
 -10   1  11      528.28      610.40     23.58 o 
  -9   1  11       35.51       20.76      9.22 o 
  -8   1  11       58.19       79.07      8.42 o 
  -7   1  11      182.70      229.29     10.14 o 
  -6   1  11       57.67       63.14      7.56 o 
  -5   1  11      250.32      289.35     21.01 o 
  -4   1  11     1031.45     1031.85     58.32 o 
  -3   1  11      657.69      736.05     50.17 o 
  -2   1  11        3.51        5.86      4.48 o 
  -1   1  11      615.54      594.48     23.72 o 
   0   1  11      233.24      229.58     10.87 o 
   1   1  11      144.78      141.20     24.66 o 
   2   1  11     1618.71     1727.05     17.27 o 
   3   1  11      482.49      505.78     10.64 o 
   4   1  11     2958.67     3426.84     84.05 o 
   5   1  11      210.71      233.20     10.60 o 
   6   1  11       68.03       69.56      8.21 o 
   7   1  11      714.09      787.86     38.41 o 
   8   1  11      329.36      301.00      9.81 o 
   9   1  11       96.85       86.55      6.73 o 
 -13   2  11      298.37      300.98     23.78 o 
 -12   2  11      377.42      365.86     12.95 o 
 -11   2  11      176.50      168.26      7.59 o 
 -10   2  11      867.69      882.89     11.88 o 
  -9   2  11       16.32       18.75      9.72 o 
  -8   2  11     2503.38     2787.13     22.73 o 
  -7   2  11      156.38      175.46     12.06 o 
  -6   2  11       87.29      109.65      8.07 o 
  -5   2  11     2347.36     2348.35    102.79 o 
  -4   2  11       30.27       34.74      7.15 o 
  -3   2  11      160.79      145.67     12.49 o 
  -2   2  11      121.42      131.89      8.13 o 
  -1   2  11     1004.08      961.33     29.45 o 
   0   2  11        2.63        1.38      6.84 o 
   1   2  11      992.05      931.52     28.14 o 
   2   2  11      316.69      300.64     28.03 o 
   3   2  11       47.71       56.90      7.78 o 
   4   2  11      316.22      325.34     11.09 o 
   5   2  11      139.32      148.29     11.87 o 
   6   2  11       20.97       19.50      6.73 o 
   7   2  11      119.85      116.88     10.05 o 
   8   2  11       89.89       91.82      7.63 o 
   9   2  11        0.09       11.17      8.55 o 
 -12   3  11      306.13      319.62     29.03 o 
 -11   3  11      101.61      107.65      8.79 o 
 -10   3  11       24.90       25.78      7.35 o 
  -9   3  11       41.14       58.56      7.49 o 
  -8   3  11      292.54      300.43     24.15 o 
  -7   3  11       50.88       70.47      8.75 o 
  -6   3  11        1.37        1.74      7.76 o 
  -5   3  11      727.72      731.75     20.59 o 
  -4   3  11      536.09      527.18     20.53 o 
  -3   3  11       32.23       39.44      6.84 o 
  -2   3  11      264.12      257.51     19.97 o 
  -1   3  11     1418.84     1335.91     32.85 o 
   0   3  11       37.43       45.91      7.17 o 
   1   3  11      137.84      153.24     17.05 o 
   2   3  11      111.10      101.82      6.55 o 
   3   3  11      217.67      218.47     10.30 o 
   4   3  11      384.28      381.61     32.57 o 
   5   3  11       96.30       87.99      9.49 o 
   6   3  11     1053.88     1094.95     51.88 o 
   7   3  11       98.07       96.42      9.18 o 
   8   3  11      147.17      153.03      8.54 o 
 -12   4  11      604.14      568.31     13.29 o 
 -11   4  11        0.16        4.41      7.30 o 
 -10   4  11       57.49       61.45      7.12 o 
  -9   4  11      122.21      124.99      9.10 o 
  -8   4  11        2.19        5.04      5.79 o 
  -7   4  11      164.21      155.85     12.86 o 
  -6   4  11      196.87      221.45      7.92 o 
  -5   4  11       28.89       28.21      5.49 o 
  -4   4  11       49.99       62.27      5.44 o 
  -3   4  11      570.43      549.57     28.45 o 
  -2   4  11       75.58       64.80      5.92 o 
  -1   4  11      228.66      222.31      6.96 o 
   0   4  11       46.42       53.37      8.44 o 
   1   4  11      336.52      332.31      8.38 o 
   2   4  11      971.83      905.75     28.69 o 
   3   4  11      109.55      108.99      6.39 o 
   4   4  11      363.59      336.27     16.15 o 
   5   4  11      518.99      509.54     57.53 o 
   6   4  11     1445.40     1481.01     93.60 o 
   7   4  11        2.13       -0.09     10.00 o 
   8   4  11       18.34       21.72      7.54 o 
 -11   5  11      809.23      775.09     33.22 o 
 -10   5  11      644.98      560.00     34.58 o 
  -9   5  11        2.26       -1.49      5.59 o 
  -8   5  11      456.70      417.80     11.25 o 
  -7   5  11      391.05      356.20      6.99 o 
  -6   5  11      419.73      371.98      8.03 o 
  -5   5  11       31.01       31.83      5.47 o 
  -4   5  11      704.94      666.84     24.74 o 
  -3   5  11      647.47      605.13     21.90 o 
  -2   5  11       71.51       67.77      7.90 o 
  -1   5  11       29.35       24.09      6.72 o 
   0   5  11      647.41      610.41     42.64 o 
   1   5  11       35.91       36.80      7.34 o 
   2   5  11      160.67      145.49      6.70 o 
   3   5  11      683.76      613.60      9.56 o 
   4   5  11       94.72      105.52      7.15 o 
   5   5  11        4.46        5.92      6.66 o 
   6   5  11      147.48      161.27     17.76 o 
   7   5  11      139.64      129.55      9.24 o 
  -9   6  11       14.35        8.48      7.20 o 
  -8   6  11      551.38      588.21     29.95 o 
  -7   6  11       29.36       37.52      5.11 o 
  -6   6  11      115.63       95.68      5.82 o 
  -5   6  11     1265.61     1150.44     21.41 o 
  -4   6  11      219.74      213.61      8.11 o 
  -3   6  11       57.76       68.63      7.44 o 
  -2   6  11       57.96       62.35      8.75 o 
  -1   6  11      529.47      476.22     23.14 o 
   0   6  11       49.11       49.44      7.43 o 
   1   6  11      131.04      120.17      6.86 o 
   2   6  11      368.79      321.69      9.34 o 
   3   6  11       93.48       86.50      7.93 o 
   4   6  11       90.07       79.64      6.86 o 
   5   6  11       34.96       42.57      8.73 o 
   6   6  11      179.21      171.94     16.65 o 
  -8   7  11      271.45      265.00     17.64 o 
  -7   7  11      397.16      326.00     26.48 o 
  -6   7  11      480.08      455.79     15.53 o 
  -5   7  11        1.14        3.96      7.79 o 
  -4   7  11      104.37       90.75      7.05 o 
  -3   7  11     2032.55     1825.45     66.41 o 
  -2   7  11      125.48      126.52     11.00 o 
  -1   7  11       76.20       80.79      8.17 o 
   0   7  11      306.14      281.26     20.83 o 
   1   7  11       25.64       36.34      8.03 o 
   2   7  11        4.16        8.41      8.06 o 
   3   7  11      175.01      161.35      9.20 o 
   4   7  11       32.32       38.61      6.87 o 
  -4   8  11       25.30       13.89      6.08 o 
  -3   8  11       67.45       64.34      8.77 o 
  -2   8  11       16.22       14.50      7.41 o 
  -1   8  11       27.19       41.71     10.68 o 
   0   8  11      500.69      468.30     27.63 o 
 -11   0  12      472.62      502.31     18.38 o 
 -10   0  12       45.30       77.27     14.65 o 
  -9   0  12       29.80       27.89     10.43 o 
  -8   0  12      387.68      450.46     17.05 o 
  -7   0  12       27.25       39.67     13.82 o 
  -6   0  12      680.51      775.11     16.38 o 
  -5   0  12      226.29      267.39     15.31 o 
  -4   0  12      185.59      188.64     21.83 o 
  -3   0  12      693.27      651.90     57.61 o 
  -2   0  12        2.77       23.86     12.66 o 
  -1   0  12      249.13      277.75      9.01 o 
   0   0  12       20.84       29.74      6.53 o 
   1   0  12        1.01        4.94     13.30 o 
   2   0  12      137.58      130.02     11.08 o 
   3   0  12      601.26      612.30     17.15 o 
   4   0  12        1.44       -2.39      9.48 o 
   5   0  12       70.30       88.64     13.95 o 
   6   0  12       72.34       57.37     10.03 o 
   7   0  12      171.57      166.76     16.20 o 
 -11   1  12      197.57      211.54     31.83 o 
 -10   1  12       84.57       68.46      7.53 o 
  -9   1  12      343.73      398.83     28.25 o 
  -8   1  12      502.91      549.33     12.00 o 
  -7   1  12      341.15      403.91     14.33 o 
  -6   1  12       90.07      106.13      7.37 o 
  -5   1  12        6.17        9.55     13.78 o 
  -4   1  12     1167.35     1148.41     84.95 o 
  -3   1  12        5.66        9.50      5.95 o 
  -2   1  12      939.48      958.36     25.46 o 
  -1   1  12     1126.14     1093.77     32.02 o 
   0   1  12      393.14      364.26     18.98 o 
   1   1  12       22.84       23.84      7.91 o 
   2   1  12        0.51       -4.55      9.30 o 
   3   1  12       10.76        6.79      6.61 o 
   4   1  12       75.56       72.48     19.43 o 
   5   1  12      528.94      493.33     11.01 o 
   6   1  12      100.01       77.85     13.49 o 
   7   1  12       38.42       41.32      6.99 o 
 -11   2  12      579.45      572.24     68.24 o 
 -10   2  12      282.82      279.83     10.20 o 
  -9   2  12      131.59      126.97      8.72 o 
  -8   2  12      389.72      401.90     26.58 o 
  -7   2  12        9.40       22.06      7.97 o 
  -6   2  12      818.64      844.22     55.38 o 
  -5   2  12       48.23       64.98     11.06 o 
  -4   2  12      683.55      671.08     63.90 o 
  -3   2  12      350.39      327.06     28.18 o 
  -2   2  12      623.90      550.36     27.07 o 
  -1   2  12       34.04       27.95      6.71 o 
   0   2  12      472.01      423.37     26.01 o 
   1   2  12      113.97      104.68      7.96 o 
   2   2  12       49.08       52.76     15.17 o 
   3   2  12      438.51      410.10      9.42 o 
   4   2  12        4.54       11.92      7.57 o 
   5   2  12        6.00       20.65      9.88 o 
   6   2  12       29.97       25.78      7.83 o 
   7   2  12      266.30      233.63     12.11 o 
 -10   3  12      256.93      266.32     24.73 o 
  -9   3  12      459.78      508.59     31.81 o 
  -8   3  12       61.01       62.00      7.00 o 
  -7   3  12       64.67       66.87      7.72 o 
  -6   3  12      152.67      176.29     15.42 o 
  -5   3  12      556.54      554.84     37.67 o 
  -4   3  12      516.16      514.15     42.13 o 
  -3   3  12       66.14       56.74      8.52 o 
  -2   3  12       18.79       13.86      5.93 o 
  -1   3  12      565.49      562.84     33.80 o 
   0   3  12       66.20       69.18      9.61 o 
   1   3  12      697.05      605.12     18.66 o 
   2   3  12       95.17       90.71      6.98 o 
   3   3  12       19.59       29.15      7.77 o 
   4   3  12      120.39      123.15      9.12 o 
   5   3  12       37.16       33.86      9.22 o 
   6   3  12       46.85       46.79      7.98 o 
  -9   4  12        5.50        5.84      6.04 o 
  -8   4  12      109.29       88.81      6.79 o 
  -7   4  12      369.83      348.46     15.14 o 
  -6   4  12      183.21      186.73     20.10 o 
  -5   4  12       92.91       98.21      6.76 o 
  -4   4  12      445.90      437.19     35.79 o 
  -3   4  12      120.39      113.85      6.28 o 
  -2   4  12        1.10       -0.55      6.34 o 
  -1   4  12      803.70      742.46     31.93 o 
   0   4  12      237.19      230.33     15.63 o 
   1   4  12       64.53       69.24      9.69 o 
   2   4  12      106.53       88.47      6.12 o 
   3   4  12      821.62      762.41     39.23 o 
   4   4  12       57.46       45.48      7.31 o 
   5   4  12       55.01       61.22      9.02 o 
  -8   5  12       47.47       50.35      6.72 o 
  -7   5  12       92.61       99.51      6.99 o 
  -6   5  12       29.58       25.32      6.17 o 
  -5   5  12       86.19       88.70      6.08 o 
  -4   5  12       80.29       62.83      5.67 o 
  -3   5  12        3.30       10.06      6.80 o 
  -2   5  12       89.73       79.19      6.51 o 
  -1   5  12        0.13        0.81      6.09 o 
   0   5  12      189.83      184.59     11.07 o 
   1   5  12      196.73      164.47      7.78 o 
   2   5  12       40.59       35.02      7.23 o 
   3   5  12      538.09      471.90     28.10 o 
   4   5  12        3.02        5.91      8.11 o 
  -6   6  12      378.69      352.20     12.36 o 
  -5   6  12        8.52       18.95      6.69 o 
  -4   6  12        1.36        1.40      6.68 o 
  -3   6  12      595.09      541.36     40.39 o 
  -2   6  12      848.47      746.06     15.08 o 
  -1   6  12      345.76      327.89     16.80 o 
   0   6  12      103.40       95.89      6.18 o 
   1   6  12      123.27      104.33      7.50 o 
   2   6  12      415.78      400.80      9.36 o 
  -8   1  13       14.20        2.41     11.24 o 
  -7   1  13       98.89       95.85     18.74 o 
  -6   1  13       80.89       69.12      7.92 o 
  -5   1  13      512.36      569.61     55.60 o 
  -4   1  13       26.03       27.22      7.27 o 
  -3   1  13       20.25       26.48      6.47 o 
  -2   1  13     1062.29      981.49     43.94 o 
  -1   1  13        0.01       -1.50      5.87 o 
   0   1  13      175.14      150.64     10.44 o 
   1   1  13       44.76       34.22      5.80 o 
   2   1  13      144.30      151.94     16.15 o 
   3   1  13       50.14       60.25     10.80 o 
   4   1  13        0.04       12.47      8.23 o 
  -8   2  13        4.58        4.48      6.80 o 
  -7   2  13        3.66        1.44      7.50 o 
  -6   2  13       55.71       74.29      7.79 o 
  -5   2  13       11.97       12.05      6.64 o 
  -4   2  13      193.67      197.30      9.98 o 
  -3   2  13        3.36        6.10      5.32 o 
  -2   2  13      210.01      207.01      6.11 o 
  -1   2  13      497.32      447.22     17.92 o 
   0   2  13        2.08       -0.06      6.07 o 
   1   2  13      406.43      386.13      8.14 o 
   2   2  13      158.03      143.18      7.17 o 
   3   2  13       55.57       71.76     15.94 o 
  -7   3  13       53.28       56.49      7.31 o 
  -6   3  13      480.07      474.96     32.25 o 
  -5   3  13      442.41      385.75     24.23 o 
  -4   3  13       55.81       50.87      5.75 o 
  -3   3  13      169.44      140.75      6.01 o 
  -2   3  13       44.30       41.77      6.25 o 
  -1   3  13      276.63      234.37     11.06 o 
   0   3  13        0.59        7.68      6.41 o 
   1   3  13      105.68       95.27      8.19 o 
   2   3  13      355.29      301.69     11.87 o 
  -5   4  13       39.29       33.80      7.23 o 
  -4   4  13      106.75       95.58      6.08 o 
  -3   4  13       12.69        8.55      5.30 o 
  -2   4  13      403.82      352.87     15.64 o 
  -1   4  13       37.18       27.51      6.42 o 
   0   4  13        0.02       -5.65      6.38 o 
   1   4  13       12.09        2.16      8.21 o 
                                                 
